# Supplementary material for: Impact of mobile connectivity on students’ wellbeing: Detecting learners’ depression using machine learning algorithms
Source: PLoS One. 2023 Nov 27;18(11):e0294803. doi: 10.1371/journal.pone.0294803 (PMC10681269; doi:10.1371/journal.pone.0294803)
Supplement: S1 Dataset — (CSV) [file pone.0294803.s001.csv]

## Sheet: in
Timestamp	I know my participation is voluntary and I am willing to participate in this study	Gender	0. Age	1. Residence [Residence]	2. Your usual sleeping hours in the last 2 weeks [Sleeping hours]	3. Your Sleep Satisfaction in the last 2 weeks [Sleep Satisfaction]	6. How often you are connected to Internet in the last 2 weeks? [How often you are connected to Internet?]	7. Satisfaction with academic study during pandemic [Satisfaction with academic study during pandemic]	8. Academic Level	9. Ethnicity/ Geographical Location	Your Competence while you are connected to Internet. [0. I feel very competent when I am connected to Internet.]	Your Competence while you are connected to Internet. [0. The other students tell me I am good at managing Internet connectivity in my life.]	Your Competence while you are connected to Internet. [1. I have been able to learn interesting new skills while connected to the Internet with my devices.]	Your Competence while you are connected to Internet. [2. Most days I feel a sense of accomplishment from Internet activities.]	Your Competence while you are connected to Internet. [3. I think I am pretty good at managing my online life.]	Your Competence while you are connected to Internet. [6. When I am using my devices and remain connected to the Internet, I often do not feel very capable.]	Your Relatedness with Others while you are connected to Internet [0. I really like the people I have connected with while using the Internet.]	Your Relatedness with Others while you are connected to Internet [0. I feel like I can trust the people I have connected with online.]	Your Relatedness with Others while you are connected to Internet [1. While online, I pretty much keep to myself and donâ€™t have a lot of social contacts.]	Your Relatedness with Others while you are connected to Internet [2. I consider the people I regularly get connected with online to be my friends.]	Your Relatedness with Others while you are connected to Internet [3. People I have connected with online care about me.]	Your Relatedness with Others while you are connected to Internet [6. I feel close to others while using the Internet.]	Your Relatedness with Others while you are connected to Internet [7. People in my connections are generally pretty friendly towards me.]	Your Relatedness with Others while you are connected to Internet [8. I felt Internet connectivity helps me to connect with the people who shared similar interests.]	Your Autonomy while you are connected to Internet [0. I feel a sense of freedom and choice when to connect or disconnect to the Internet in my daily life.]	Your Autonomy while you are connected to Internet [0. I felt I am controlled and pressured in a certain way while connected with Internet.]	Your Autonomy while you are connected to Internet [1. I feel free to express my ideas and opinions in online environments.]	Your Autonomy while you are connected to Internet [2. Internet connectivity provides me with interesting options and choices.]	Your Autonomy while you are connected to Internet [3. People I interact with online tend to take my feelings into consideration.]	Your Autonomy while you are connected to Internet [6. I feel like I would have more control on my work and study while using Internet.]	Your Autonomy while you are connected to Internet [7. There is not much opportunity for me to decide for myself how to use Internet in my daily life]	Depression [0. I couldnâ€™t seem to experience any positive feeling at all.]	Depression [0. I found it difficult to work up the initiative to do things.]	Depression [1. I felt that I had nothing to look forward to.]	Depression [2. I felt down-hearted and sad.]	Depression [3. I was unable to become enthusiastic about anything.]	Depression [6. I felt I wasnâ€™t worth much as a person.]	Depression [7. I felt that life was meaningless.]	SUM	Result
0000/09/01 00:00:23 am GMT+6	Yes	Male	Between 00 to 03 Years	Big City	7-9 hours	Modest	Frequently	Modest	Undergraduate- Third Year	South Asia	2	2	2	2	2	2	2	2	2	2	2	2	2	2	2	2	2	2	2	2	2	2	2	2	2	1	2	1	12	24
0000/09/01 00:00:27 am GMT+6	Yes	Female	Between 00 to 03 Years	Big City	Below 7 hours	Modest	Always	Low	Undergraduate- Third Year	South Asia	0	1	1	0	0	3	0	0	0	0	1	1	1	1	1	0	0	0	1	0	0	1	0	1	0	1	0	1	4	8
0000/09/01 00:00:39 am GMT+6	Yes	Female	Between 00 to 03 Years	Big City	Below 7 hours	Low	Frequently	Low	Undergraduate- Third Year	South Asia	2	0	2	1	0	2	0	1	0	1	0	2	1	1	1	1	0	1	0	0	0	1	2	1	1	0	1	0	6	12
0000/09/01 00:01:08 am GMT+6	Yes	Male	Between 00 to 03 Years	Big City	Below 7 hours	Modest	Always	Modest	Undergraduate- Third Year	Middle East Asia	1	1	1	1	1	1	3	3	3	1	1	1	1	3	3	1	1	1	1	1	1	1	1	1	1	1	1	1	7	14
0000/09/01 00:01:20 am GMT+6	Yes	Male	Between 00 to 03 Years	Big City	7-9 hours	High	Always	High	Undergraduate- Third Year	South East Asia	3	2	3	1	3	0	1	1	2	2	2	1	3	1	3	0	0	3	3	3	0	0	0	0	0	0	0	0	0	0
0000/09/01 00:02:00 am GMT+6	Yes	Male	Between 00 to 03 Years	Big City	Below 7 hours	Modest	Frequently	Low	Undergraduate- Third Year	South Asia	1	1	3	1	1	1	1	0	2	1	1	0	2	0	0	1	0	2	0	1	0	0	2	2	0	0	0	0	4	8
0000/09/01 00:02:01 am GMT+6	Yes	Female	Between 00 to 03 Years	Big City	Below 7 hours	Low	Always	Modest	Undergraduate- Third Year	South Asia	2	0	3	2	1	3	0	0	0	0	0	0	0	0	1	2	0	2	0	3	1	1	3	3	3	2	3	3	18	36
0000/09/01 00:02:30 am GMT+6	Yes	Male	Between 00 to 03 Years	Big City	Below 7 hours	Low	Frequently	Low	Undergraduate- Third Year	South Asia	2	2	2	2	3	3	3	2	0	2	2	1	2	3	2	0	1	3	0	1	0	2	2	2	2	2	3	3	16	32
0000/09/01 00:03:10 am GMT+6	Yes	Male	Between 00 to 03 Years	Big City	Below 7 hours	Low	Always	Low	Undergraduate- Third Year	South East Asia	2	1	0	0	0	1	1	0	0	1	1	1	1	2	1	1	2	2	3	2	2	3	2	3	2	2	2	3	17	34
0000/09/01 00:06:00 am GMT+6	Yes	Male	Between 00 to 03 Years	Big City	7-9 hours	Low	Always	Low	Undergraduate- Third Year	South East Asia	0	3	2	0	2	0	0	0	3	0	0	0	1	2	3	1	0	3	0	3	1	1	1	2	3	3	3	3	16	32
0000/09/01 00:06:00 am GMT+6	Yes	Male	Between 00 to 03 Years	Big City	7-9 hours	Modest	Always	Low	Undergraduate- Third Year	South Asia	2	2	2	1	1	1	2	1	0	0	0	0	2	2	0	3	1	2	1	1	0	2	2	3	2	2	2	3	16	32
0000/09/01 00:06:10 am GMT+6	Yes	Male	Between 00 to 03 Years	Big City	7-9 hours	High	Always	Modest	Undergraduate- Third Year	South East Asia	2	0	1	0	0	2	2	0	1	0	0	0	1	0	1	3	0	1	3	0	1	2	3	2	2	0	0	0	9	18
0000/09/01 00:06:22 am GMT+6	Yes	Female	Between 00 to 03 Years	Big City	Below 7 hours	Modest	Always	Low	Undergraduate- Third Year	South Asia	2	0	3	1	0	2	2	0	1	0	0	3	3	2	1	2	0	3	2	3	2	3	1	2	3	3	3	0	15	30
0000/09/01 00:07:36 am GMT+6	Yes	Male	Between 00 to 03 Years	Big City	Below 7 hours	Low	Always	Low	Undergraduate- Third Year	South East Asia	3	3	0	0	0	0	0	0	3	0	0	0	0	3	3	0	0	0	0	0	3	3	3	3	3	3	3	3	21	42
0000/09/01 00:08:19 am GMT+6	Yes	Male	Between 00 to 03 Years	Small City/ Town	Below 7 hours	Low	Always	Low	Undergraduate- Third Year	South Asia	3	1	0	0	2	0	0	0	3	2	2	1	2	0	2	0	0	2	1	0	0	1	3	2	3	3	3	2	17	34
0000/09/01 00:08:30 am GMT+6	Yes	Male	Between 00 to 03 Years	Big City	7-9 hours	High	Always	Modest	Undergraduate- Third Year	South East Asia	2	0	3	2	1	0	2	2	3	2	2	1	2	3	0	2	0	2	2	0	0	0	2	0	0	2	0	0	4	8
0000/09/01 00:09:01 am GMT+6	Yes	Male	Between 00 to 03 Years	Small City/ Town	Below 7 hours	Low	Always	Modest	Undergraduate- Third Year	South Asia	1	2	2	2	2	0	3	0	0	2	1	1	1	2	0	2	0	2	1	1	0	1	2	1	2	2	2	2	12	24
0000/09/01 00:09:06 am GMT+6	Yes	Female	Between 00 to 03 Years	Small City/ Town	Below 7 hours	Modest	Always	Low	Undergraduate- Third Year	South Asia	1	1	2	1	1	0	0	0	3	0	0	0	1	0	1	1	0	1	1	1	0	0	1	1	1	1	1	1	6	12
0000/09/01 00:09:07 am GMT+6	Yes	Male	Between 00 to 03 Years	Small City/ Town	Below 7 hours	Low	Always	Low	Undergraduate- Third Year	South Asia	2	2	1	0	1	0	0	0	1	0	0	0	0	1	2	0	0	1	0	2	0	3	2	0	3	2	3	1	14	28
0000/09/01 00:10:27 am GMT+6	Yes	Male	Between 00 to 03 Years	Big City	7-9 hours	Modest	Always	Low	Undergraduate- Third Year	South East Asia	1	0	0	0	0	2	1	0	2	2	0	0	2	1	2	3	0	1	2	0	2	2	1	3	3	3	3	3	18	36
0000/09/01 00:10:07 am GMT+6	Yes	Male	Between 00 to 03 Years	Big City	7-9 hours	Modest	Always	Modest	Undergraduate- Third Year	South Asia	2	0	1	1	0	0	2	0	0	2	2	0	2	3	0	1	0	1	1	0	2	0	0	0	0	0	1	0	1	2
0000/09/01 00:10:00 am GMT+6	Yes	Male	Between 00 to 03 Years	Big City	7-9 hours	Modest	Frequently	Low	Undergraduate- Third Year	South Asia	1	0	2	0	1	1	0	1	2	2	0	0	0	0	2	1	0	1	0	1	1	1	2	2	2	2	1	0	10	20
0000/09/01 00:10:00 am GMT+6	Yes	Female	Between 00 to 03 Years	Big City	7-9 hours	Modest	Frequently	Modest	Undergraduate- Third Year	South Asia	1	2	1	0	1	0	0	0	1	1	0	0	2	2	2	1	1	0	1	0	0	0	0	0	1	0	0	0	1	2
0000/09/01 00:10:07 am GMT+6	Yes	Male	Between 00 to 03 Years	Big City	7-9 hours	Modest	Always	Modest	Undergraduate- Third Year	South Asia	0	0	0	0	0	2	1	0	1	0	0	0	1	1	3	1	1	1	0	3	0	2	1	1	2	2	2	1	11	22
0000/09/01 00:10:08 am GMT+6	Yes	Male	Between 00 to 03 Years	Small City/ Town	Below 7 hours	Low	Always	Low	Undergraduate- Third Year	South Asia	2	2	3	2	1	3	1	0	3	2	0	0	1	2	2	2	0	2	1	1	2	1	2	1	3	1	0	0	8	16
0000/09/01 00:11:09 am GMT+6	Yes	Male	Between 00 to 03 Years	Big City	Below 7 hours	Low	Always	Low	Undergraduate- Third Year	South Asia	1	0	0	0	0	0	0	0	1	0	0	0	0	1	1	1	0	0	0	0	3	3	3	3	3	3	3	3	21	42
0000/09/01 00:12:10 am GMT+6	Yes	Male	Between 00 to 03 Years	Small City/ Town	Below 7 hours	Modest	Frequently	Modest	Undergraduate- Third Year	South Asia	2	2	2	1	2	0	2	1	2	3	2	0	3	2	2	0	3	2	0	1	0	0	0	0	0	0	0	0	0	0
0000/09/01 00:13:02 am GMT+6	Yes	Male	Between 00 to 03 Years	Big City	Below 7 hours	Modest	Always	Low	Undergraduate- Third Year	South Asia	2	1	3	1	1	0	1	0	1	1	1	1	2	1	1	1	0	1	0	1	0	1	1	2	1	1	0	1	7	14
0000/09/01 00:13:20 am GMT+6	Yes	Male	Between 00 to 03 Years	Village/ Rural area	Below 7 hours	Modest	Always	Low	Undergraduate- Third Year	South East Asia	1	0	2	2	0	3	1	0	2	0	0	0	1	1	0	0	0	1	0	0	2	2	2	2	2	2	2	0	12	24
0000/09/01 00:13:32 am GMT+6	Yes	Male	Below 00 Years	Big City	Below 7 hours	Modest	Frequently	Modest	Undergraduate- Third Year	South East Asia	2	1	2	1	3	0	0	0	3	3	0	0	1	1	1	2	0	2	2	2	0	2	1	1	2	2	1	2	11	22
0000/09/01 00:16:09 am GMT+6	Yes	Male	Between 00 to 03 Years	Small City/ Town	7-9 hours	Low	Frequently	Modest	Undergraduate- Third Year	South East Asia	0	0	0	0	2	0	0	0	1	0	0	0	1	1	1	0	0	1	1	0	1	0	0	0	0	0	0	0	0	0
0000/09/01 00:18:11 am GMT+6	Yes	Male	Between 00 to 03 Years	Big City	Below 7 hours	Modest	Always	Low	Undergraduate- Third Year	South East Asia	2	2	2	1	1	0	1	0	2	2	1	2	2	3	1	0	2	2	0	1	0	1	1	0	1	1	0	0	4	8
0000/09/01 00:19:06 am GMT+6	Yes	Female	Between 00 to 03 Years	Big City	Below 7 hours	Modest	Frequently	Modest	Undergraduate- Third Year	South East Asia	0	0	1	0	0	0	2	0	2	0	0	0	1	2	1	0	0	1	1	2	1	1	1	1	1	1	1	1	7	14
0000/09/01 00:31:27 am GMT+6	Yes	Male	Between 00 to 03 Years	Big City	Below 7 hours	Modest	Always	Low	Undergraduate- Third Year	South Asia	2	1	2	1	0	1	0	0	0	0	0	1	1	1	0	2	0	1	0	0	0	0	0	0	0	0	0	0	0	0
0000/09/01 00:33:33 am GMT+6	Yes	Male	Between 00 to 03 Years	Big City	7-9 hours	Modest	Always	Low	Undergraduate- Third Year	South East Asia	1	2	2	1	1	1	2	0	2	2	2	2	2	2	2	2	2	2	2	2	2	2	2	2	2	2	2	2	14	28
0000/09/01 00:37:10 am GMT+6	Yes	Male	Between 00 to 03 Years	Big City	Below 7 hours	Low	Always	High	Undergraduate- Third Year	South Asia	1	2	3	1	2	2	2	0	1	1	2	1	2	2	1	0	2	3	1	2	0	0	0	1	1	0	0	0	2	4
0000/09/01 00:38:09 am GMT+6	Yes	Male	Between 00 to 03 Years	Big City	Below 7 hours	Low	Always	Low	Undergraduate- Third Year	South Asia	1	0	2	1	0	3	2	0	0	0	0	1	1	2	0	2	0	3	0	2	2	2	2	1	3	3	0	0	11	22
0000/09/01 00:39:03 am GMT+6	Yes	Male	Between 00 to 03 Years	Small City/ Town	Below 7 hours	Modest	Always	Modest	Undergraduate- Third Year	South Asia	1	0	2	2	1	2	2	0	2	1	2	3	2	2	1	2	0	2	0	0	2	3	2	1	2	1	0	0	9	18
0000/09/01 00:39:01 am GMT+6	Yes	Male	Between 00 to 03 Years	Big City	Below 7 hours	Low	Always	Modest	Undergraduate- Third Year	South East Asia	1	0	1	0	0	2	3	2	2	1	1	0	1	1	1	0	1	1	1	1	0	2	3	3	3	3	3	2	19	38
0000/09/01 00:39:22 am GMT+6	Yes	Male	Between 00 to 03 Years	Village/ Rural area	Below 7 hours	Modest	Frequently	Low	Undergraduate- Third Year	South Asia	0	0	3	1	1	0	1	0	1	1	0	1	1	2	3	2	0	2	0	1	0	1	1	1	1	1	1	1	7	14
0000/09/01 00:39:28 am GMT+6	Yes	Male	Between 00 to 03 Years	Small City/ Town	Above 9 hours	Modest	Always	Modest	Undergraduate- Third Year	South East Asia	2	2	1	0	1	0	1	0	0	2	1	2	2	3	2	0	1	1	0	3	3	0	0	0	0	0	1	0	1	2
0000/09/01 00:39:30 am GMT+6	Yes	Male	Between 00 to 03 Years	Big City	Below 7 hours	Low	Frequently	Modest	Undergraduate- Third Year	South East Asia	0	0	1	1	2	1	3	3	0	3	1	1	2	3	0	0	1	2	2	1	3	3	3	3	3	3	3	3	21	42
0000/09/01 00:39:32 am GMT+6	Yes	Female	Between 00 to 03 Years	Big City	Below 7 hours	Modest	Always	Modest	Undergraduate- Third Year	South Asia	2	1	0	1	1	0	3	1	1	3	3	0	2	2	1	0	0	1	1	3	0	1	0	0	1	0	0	0	2	4
0000/09/01 00:00:02 am GMT+6	Yes	Male	Between 00 to 03 Years	Small City/ Town	7-9 hours	Modest	Always	Low	Undergraduate- Third Year	South East Asia	0	0	0	0	0	2	2	0	1	2	0	0	1	3	0	2	3	1	0	2	2	2	2	3	3	2	3	3	18	36
0000/09/01 00:00:03 am GMT+6	Yes	Male	Between 00 to 03 Years	Big City	Below 7 hours	High	Always	Modest	Undergraduate- Third Year	South Asia	0	1	1	1	1	1	1	1	0	1	1	1	2	2	1	0	1	1	1	0	0	0	0	0	0	0	0	0	0	0
0000/09/01 00:00:02 am GMT+6	Yes	Male	Between 00 to 03 Years	Big City	Below 7 hours	Low	Frequently	Low	Undergraduate- Third Year	South East Asia	2	2	2	0	0	0	0	0	2	1	1	0	1	1	0	2	0	1	0	1	0	1	1	1	1	1	2	0	7	14
0000/09/01 00:00:10 am GMT+6	Yes	Male	Between 00 to 03 Years	Big City	Below 7 hours	Low	Frequently	Low	Undergraduate- Third Year	South Asia	0	0	1	0	1	0	2	1	2	2	1	1	2	3	2	1	1	3	2	2	2	0	0	0	0	0	0	0	0	0
0000/09/01 00:00:13 am GMT+6	Yes	Female	Between 00 to 03 Years	Big City	Below 7 hours	Low	Always	Low	Undergraduate- Third Year	South Asia	0	0	1	0	0	3	1	0	2	0	0	0	0	0	0	3	0	0	0	0	3	3	3	3	3	3	3	3	21	42
0000/09/01 00:00:02 am GMT+6	Yes	Female	Between 00 to 03 Years	Big City	Below 7 hours	Modest	Always	Low	Undergraduate- Third Year	South Asia	3	3	2	3	3	0	2	2	0	2	2	3	3	3	3	0	3	3	2	0	0	0	0	0	0	0	0	0	0	0
0000/09/01 00:00:06 am GMT+6	Yes	Male	Between 00 to 03 Years	Big City	Below 7 hours	Low	Frequently	Low	Undergraduate- Third Year	South East Asia	2	2	2	0	0	0	0	0	0	0	0	0	1	2	1	0	2	1	0	0	0	1	1	2	2	2	0	0	8	16
0000/09/01 00:00:09 am GMT+6	Yes	Male	Between 00 to 03 Years	Village/ Rural area	Below 7 hours	Low	Frequently	Modest	Undergraduate- Third Year	South Asia	1	0	0	0	0	0	0	0	0	0	0	0	0	0	0	0	0	0	0	2	0	0	0	0	1	1	1	0	3	6
0000/09/01 00:00:30 am GMT+6	Yes	Male	Between 00 to 03 Years	Big City	Below 7 hours	Modest	Always	Low	Undergraduate- Third Year	South East Asia	2	1	0	0	0	1	2	0	0	2	1	1	2	2	2	1	2	2	2	0	1	3	3	3	3	2	2	1	17	34
0000/09/01 00:00:32 am GMT+6	Yes	Male	Between 00 to 03 Years	Big City	Below 7 hours	Modest	Always	Modest	Undergraduate- Third Year	South Asia	2	2	2	1	1	0	2	0	1	0	0	1	2	2	1	0	1	2	1	2	0	0	0	0	0	0	0	0	0	0
0000/09/01 00:01:02 am GMT+6	Yes	Female	Below 00 Years	Big City	7-9 hours	Modest	Always	Low	Undergraduate- Third Year	South Asia	0	0	0	0	0	3	0	0	3	1	0	0	0	0	0	3	0	0	0	0	1	2	3	3	3	3	3	3	20	40
0000/09/01 00:01:26 am GMT+6	Yes	Female	Between 00 to 03 Years	Big City	Below 7 hours	Modest	Always	Modest	Undergraduate- Third Year	South Asia	1	2	2	1	1	2	1	0	2	1	1	1	2	2	0	2	1	1	1	1	2	1	1	2	2	2	0	0	8	16
0000/09/01 00:01:39 am GMT+6	Yes	Male	Between 00 to 03 Years	Big City	Below 7 hours	Low	Always	Low	Undergraduate- Third Year	South Asia	0	0	0	0	0	1	0	0	2	0	0	0	0	2	1	0	0	0	0	2	1	2	2	3	3	3	0	0	13	26
0000/09/01 00:02:06 am GMT+6	Yes	Female	Between 00 to 03 Years	Big City	Below 7 hours	Modest	Always	Modest	Undergraduate- Third Year	South Asia	1	2	1	2	2	0	2	2	3	2	2	2	2	1	1	2	1	1	2	2	2	1	1	1	3	2	1	0	9	18
0000/09/01 00:02:10 am GMT+6	Yes	Female	Between 00 to 03 Years	Small City/ Town	Below 7 hours	Low	Always	Modest	Undergraduate- Third Year	South Asia	1	1	2	1	0	2	1	0	1	0	0	0	1	2	2	2	1	2	0	2	1	1	1	2	1	1	2	1	9	18
0000/09/01 00:03:31 am GMT+6	Yes	Male	Between 00 to 03 Years	Small City/ Town	7-9 hours	Modest	Frequently	Modest	Undergraduate- Third Year	South Asia	0	0	2	0	2	0	3	0	1	0	0	2	2	2	2	2	2	2	1	0	0	0	0	1	0	0	0	0	1	2
0000/09/01 00:07:02 am GMT+6	Yes	Male	Between 00 to 03 Years	Big City	Below 7 hours	Low	Frequently	Low	Undergraduate- Third Year	South Asia	3	3	0	0	0	2	2	0	0	0	0	0	0	0	0	3	0	0	0	0	0	2	2	3	2	2	3	2	16	32
0000/09/01 00:08:06 am GMT+6	Yes	Male	Between 00 to 03 Years	Big City	Below 7 hours	Low	Always	Low	Undergraduate- Third Year	South East Asia	1	2	1	1	2	1	1	0	0	0	1	2	1	2	1	1	1	1	0	0	0	2	1	1	2	2	3	3	14	28
0000/09/01 00:09:13 am GMT+6	Yes	Male	Between 00 to 03 Years	Big City	7-9 hours	Modest	Frequently	Modest	Undergraduate- Third Year	South Asia	2	1	1	1	2	0	1	1	1	1	0	0	1	0	2	0	1	1	0	1	0	0	1	0	0	0	0	0	1	2
0000/09/01 00:00:02 am GMT+6	Yes	Female	Between 00 to 03 Years	Big City	Below 7 hours	Modest	Always	Low	Undergraduate- Third Year	South Asia	1	0	2	1	1	0	1	0	2	0	0	2	2	0	1	0	1	2	0	3	2	0	0	0	1	0	0	0	1	2
0000/09/01 00:00:12 am GMT+6	Yes	Male	Between 00 to 03 Years	Big City	Below 7 hours	Low	Always	Low	Undergraduate- Third Year	South East Asia	1	2	3	2	2	0	2	0	3	0	1	1	2	3	1	2	2	2	0	1	0	2	1	1	2	1	0	0	7	14
0000/09/01 00:09:06 pm GMT+6	Yes	Male	Between 06 to 10 Years	Big City	7-9 hours	Modest	Frequently	Modest	Postgraduate	South Asia (e.g., Bangladesh, Pakistan, Afganistan, Maldives etc.)	1	1	2	2	2	1	1	1	2	2	2	1	2	3	1	2	1	2	1	2	1	2	1	2	1	2	1	2	11	22
0000/09/01 00:01:21 pm GMT+6	Yes	Male	Between 06 to 10 Years	Big City	Below 7 hours	Modest	Always	Modest	Postgraduate	South Asia (e.g., Bangladesh, Pakistan, Afganistan, Maldives etc.)	2	2	3	2	2	0	1	1	1	3	3	2	2	1	1	2	2	2	2	1	2	1	3	2	1	1	0	0	8	16
0000/09/01 00:09:02 pm GMT+6	Yes	Male	Between 06 to 10 Years	Big City	7-9 hours	Modest	Always	High	Postgraduate	South Asia (e.g., Bangladesh, Pakistan, Afganistan, Maldives etc.)	3	3	3	0	1	0	1	0	3	3	1	0	3	0	0	3	2	3	1	0	3	0	0	0	0	1	0	0	1	2
0000/09/01 00:00:30 pm GMT+6	Yes	Male	Between 00 to 03 Years	Big City	7-9 hours	Low	Always	Low	Postgraduate	South Asia (e.g., Bangladesh, Pakistan, Afganistan, Maldives etc.)	0	0	1	0	0	2	2	2	0	3	1	1	2	1	0	2	2	0	1	0	2	3	3	1	2	1	2	0	12	24
0000/09/01 00:09:01 pm GMT+6	Yes	Male	Between 00 to 03 Years	Big City	Below 7 hours	Low	Frequently	Modest	Postgraduate	South Asia (e.g., Bangladesh, Pakistan, Afganistan, Maldives etc.)	2	1	2	1	0	0	0	0	2	0	0	0	2	0	1	0	0	1	0	3	0	1	2	1	1	1	0	1	7	14
0000/09/01 00:18:01 pm GMT+6	Yes	Male	Between 00 to 03 Years	Big City	Below 7 hours	Modest	Always	Modest	Postgraduate	South Asia (e.g., Bangladesh, Pakistan, Afganistan, Maldives etc.)	3	1	2	1	2	0	2	1	0	1	0	0	2	2	2	0	0	2	1	2	0	0	0	0	1	0	0	0	1	2
0000/09/01 00:18:30 pm GMT+6	Yes	Male	Between 00 to 03 Years	Big City	7-9 hours	High	Always	Low	Postgraduate	South Asia (e.g., Bangladesh, Pakistan, Afganistan, Maldives etc.)	3	3	3	0	1	3	2	2	1	1	1	0	0	2	2	1	3	2	1	1	2	2	2	1	1	0	0	2	8	16
0000/09/01 00:31:36 pm GMT+6	Yes	Male	Between 06 to 10 Years	Small City/ Town	7-9 hours	Modest	Always	Low	Postgraduate	South Asia (e.g., Bangladesh, Pakistan, Afganistan, Maldives etc.)	0	0	0	0	0	0	0	0	0	0	0	0	0	0	0	0	0	0	0	0	0	0	0	0	0	0	0	0	0	0
0000/09/01 00:36:29 pm GMT+6	Yes	Female	Below 00 Years	Big City	Below 7 hours	Modest	Always	Modest	Undergraduate- First Year	South Asia (e.g., Bangladesh, Pakistan, Afganistan, Maldives etc.)	1	1	3	1	2	0	1	0	0	1	0	0	1	2	1	0	1	2	0	1	1	0	1	1	1	1	1	0	5	10
0000/09/01 00:00:23 pm GMT+6	Yes	Male	Between 00 to 03 Years	Small City/ Town	7-9 hours	Modest	Frequently	Modest	Postgraduate	South Asia (e.g., Bangladesh, Pakistan, Afganistan, Maldives etc.)	1	1	0	1	1	1	1	1	1	1	1	1	1	1	1	1	1	1	1	1	1	1	1	1	1	1	1	1	7	14
0000/09/01 00:07:07 pm GMT+6	Yes	Female	Below 00 Years	Big City	7-9 hours	Modest	Frequently	Low	Undergraduate- First Year	South Asia (e.g., Bangladesh, Pakistan, Afganistan, Maldives etc.)	0	0	0	0	0	0	1	0	1	0	1	0	1	0	0	0	0	0	0	0	0	0	0	0	1	0	0	0	1	2
0000/09/01 00:09:02 pm GMT+6	Yes	Female	Below 00 Years	Big City	Below 7 hours	Modest	Always	Low	Undergraduate- First Year	South Asia (e.g., Bangladesh, Pakistan, Afganistan, Maldives etc.)	1	3	3	3	3	3	1	0	1	2	0	0	0	1	3	0	2	2	2	3	0	2	2	2	2	2	1	0	11	22
0000/09/01 00:00:20 pm GMT+6	Yes	Male	Between 00 to 03 Years	Small City/ Town	Below 7 hours	Low	Always	Modest	Undergraduate- Fourth Year	South Asia (e.g., Bangladesh, Pakistan, Afganistan, Maldives etc.)	1	2	2	2	1	0	2	1	0	2	1	1	1	1	1	0	0	1	1	0	1	1	1	0	2	1	1	0	6	12
0000/09/01 00:00:31 pm GMT+6	Yes	Female	Below 00 Years	Big City	7-9 hours	Low	Always	Modest	Undergraduate- First Year	South Asia (e.g., Bangladesh, Pakistan, Afganistan, Maldives etc.)	0	0	1	0	1	1	1	0	2	1	0	1	1	2	2	0	1	1	1	1	0	1	3	1	1	1	0	1	8	16
0000/09/01 00:03:16 pm GMT+6	Yes	Female	Below 00 Years	Big City	7-9 hours	Modest	Sometimes	Modest	Undergraduate- First Year	South Asia (e.g., Bangladesh, Pakistan, Afganistan, Maldives etc.)	0	0	0	0	0	0	0	0	0	0	0	1	0	1	0	0	1	0	1	0	1	0	0	0	0	0	0	0	0	0
0000/09/01 00:03:31 pm GMT+6	Yes	Female	Below 00 Years	Big City	Below 7 hours	Low	Always	Low	Undergraduate- First Year	South Asia (e.g., Bangladesh, Pakistan, Afganistan, Maldives etc.)	1	1	1	1	0	1	0	0	0	0	0	2	2	2	0	0	0	0	0	0	0	1	1	0	0	0	0	0	2	4
0000/09/01 00:06:02 pm GMT+6	Yes	Female	Below 00 Years	Big City	7-9 hours	Modest	Always	Low	Undergraduate- First Year	South Asia (e.g., Bangladesh, Pakistan, Afganistan, Maldives etc.)	0	1	0	0	2	1	3	2	0	2	1	3	1	1	1	2	1	3	1	0	1	1	2	2	2	1	2	3	13	26
0000/09/01 00:00:08 pm GMT+6	Yes	Female	Below 00 Years	Big City	7-9 hours	Low	Always	Low	Undergraduate- First Year	South Asia (e.g., Bangladesh, Pakistan, Afganistan, Maldives etc.)	0	1	3	0	3	0	1	0	0	3	2	2	2	3	1	0	2	3	0	0	0	1	0	0	1	0	0	2	4	8
0000/09/01 00:10:38 pm GMT+6	Yes	Female	Below 00 Years	Big City	7-9 hours	Modest	Always	Modest	Undergraduate- First Year	South Asia (e.g., Bangladesh, Pakistan, Afganistan, Maldives etc.)	0	2	0	0	0	3	2	1	0	1	0	0	2	2	1	0	2	1	1	0	0	2	2	2	2	2	3	1	14	28
0000/09/01 00:30:08 pm GMT+6	Yes	Male	Between 06 to 10 Years	Big City	Below 7 hours	Modest	Always	Modest	Postgraduate	Others (Turkey and other countries)	3	3	3	2	2	0	1	0	0	2	1	1	1	0	1	1	1	2	1	1	2	0	0	0	0	1	1	1	3	6
0000/09/02 00:08:10 am GMT+6	Yes	Male	Between 06 to 10 Years	Big City	7-9 hours	Modest	Always	Low	Postgraduate	South Asia (e.g., Bangladesh, Pakistan, Afganistan, Maldives etc.)	1	2	2	2	0	1	2	1	1	1	1	1	1	1	1	2	1	1	2	1	1	0	1	2	2	0	1	1	7	14
0000/09/02 00:00:00 am GMT+6	Yes	Male	Between 00 to 03 Years	Small City/ Town	Below 7 hours	Modest	Frequently	Low	Undergraduate- Third Year	South Asia (e.g., Bangladesh, Pakistan, Afganistan, Maldives etc.)	0	1	2	0	1	0	0	0	2	1	1	0	1	0	2	0	0	2	0	0	0	0	0	0	0	0	0	0	0	0
0000/09/02 00:02:00 am GMT+6	Yes	Male	Between 00 to 03 Years	Village/ Rural area	7-9 hours	High	Always	Low	Undergraduate- Fourth Year	South Asia (e.g., Bangladesh, Pakistan, Afganistan, Maldives etc.)	3	2	2	0	1	1	2	1	1	3	2	2	2	2	1	3	2	3	2	2	2	0	0	0	0	0	0	0	0	0
0000/09/02 00:06:00 am GMT+6	Yes	Male	Between 00 to 03 Years	Big City	7-9 hours	Modest	Always	High	Postgraduate	South Asia (e.g., Bangladesh, Pakistan, Afganistan, Maldives etc.)	1	0	0	1	1	0	1	0	1	0	0	1	1	1	0	0	0	0	0	1	1	0	0	1	1	2	2	2	8	16
0000/09/02 00:10:21 am GMT+6	Yes	Male	Between 00 to 03 Years	Big City	Above 9 hours	High	Always	Low	Undergraduate- Fourth Year	South Asia (e.g., Bangladesh, Pakistan, Afganistan, Maldives etc.)	0	0	3	0	1	0	1	0	1	3	2	1	2	2	0	1	1	2	1	2	1	0	1	1	0	0	0	0	2	4
0000/09/02 00:16:13 am GMT+6	Yes	Male	Between 00 to 03 Years	Small City/ Town	7-9 hours	High	Always	Modest	Postgraduate	South Asia (e.g., Bangladesh, Pakistan, Afganistan, Maldives etc.)	1	2	2	1	1	1	2	1	2	2	0	0	2	2	3	3	1	0	0	0	0	0	0	0	0	0	0	0	0	0
0000/09/02 00:26:02 am GMT+6	Yes	Male	Between 00 to 03 Years	Small City/ Town	7-9 hours	Modest	Frequently	Low	Postgraduate	South Asia (e.g., Bangladesh, Pakistan, Afganistan, Maldives etc.)	1	1	1	1	1	1	1	1	1	1	1	1	1	1	1	1	1	1	1	1	1	1	0	0	1	1	0	1	4	8
0000/09/02 00:11:26 pm GMT+6	Yes	Male	Between 00 to 03 Years	Big City	7-9 hours	High	Frequently	Low	Postgraduate	South Asia (e.g., Bangladesh, Pakistan, Afganistan, Maldives etc.)	2	0	3	2	1	0	0	0	2	0	0	0	1	1	1	0	0	3	0	1	0	0	0	0	0	0	0	0	0	0
0000/09/02 00:20:00 pm GMT+6	Yes	Female	Between 00 to 03 Years	Big City	Below 7 hours	Low	Frequently	Modest	Postgraduate	South Asia (e.g., Bangladesh, Pakistan, Afganistan, Maldives etc.)	0	1	1	0	2	0	0	0	3	3	1	0	1	0	0	0	0	0	0	0	2	0	0	0	0	0	0	0	0	0
0000/09/02 00:20:17 pm GMT+6	Yes	Female	Between 00 to 03 Years	Big City	Below 7 hours	Low	Always	Modest	Undergraduate- Second Year	South Asia (e.g., Bangladesh, Pakistan, Afganistan, Maldives etc.)	1	1	2	1	1	0	2	0	0	1	0	0	1	0	1	1	1	1	1	1	1	0	1	1	0	0	0	1	3	6
0000/09/02 00:22:09 pm GMT+6	Yes	Male	Below 00 Years	Big City	Below 7 hours	Modest	Always	Low	Undergraduate- Second Year	South Asia (e.g., Bangladesh, Pakistan, Afganistan, Maldives etc.)	0	0	1	1	1	0	2	2	0	2	1	0	2	3	1	2	3	2	2	0	1	0	2	0	2	1	0	0	5	10
0000/09/02 00:27:00 pm GMT+6	Yes	Male	Between 00 to 03 Years	Big City	Below 7 hours	Modest	Frequently	Modest	Undergraduate- Second Year	South Asia (e.g., Bangladesh, Pakistan, Afganistan, Maldives etc.)	1	2	2	2	2	0	2	0	0	0	1	1	2	3	1	1	1	1	1	1	1	0	0	0	0	0	0	0	0	0
0000/09/02 00:28:12 pm GMT+6		Male	Between 00 to 03 Years	Big City	Below 7 hours	Low	Frequently	Modest	Undergraduate- Second Year	South Asia (e.g., Bangladesh, Pakistan, Afganistan, Maldives etc.)	1	2	2	1	1	0	1	0	1	1	0	2	2	2	1	1	2	1	2	2	1	2	3	3	1	3	2	2	16	32
0000/09/02 00:30:00 pm GMT+6	Yes	Female	Between 00 to 03 Years	Small City/ Town	Below 7 hours	Modest	Always	Low	Undergraduate- Second Year	South Asia (e.g., Bangladesh, Pakistan, Afganistan, Maldives etc.)	1	0	0	1	0	1	1	0	2	1	0	0	0	1	0	0	1	0	1	0	1	0	0	1	0	0	0	0	1	2
0000/09/02 00:30:00 pm GMT+6	Yes	Male	Below 00 Years	Small City/ Town	Below 7 hours	Modest	Frequently	Modest	Undergraduate- First Year	South Asia (e.g., Bangladesh, Pakistan, Afganistan, Maldives etc.)	1	3	0	0	1	0	3	0	0	0	1	0	3	2	3	3	0	3	3	3	1	0	2	2	1	3	3	3	14	28
0000/09/02 00:31:09 pm GMT+6	Yes	Female	Below 00 Years	Big City	Below 7 hours	Low	Always	Low	Undergraduate- Second Year	South Asia (e.g., Bangladesh, Pakistan, Afganistan, Maldives etc.)	1	2	2	1	0	1	0	0	2	0	0	0	2	2	3	0	0	0	0	3	2	1	1	1	1	1	1	1	7	14
0000/09/02 00:31:03 pm GMT+6	Yes	Male	Below 00 Years	Big City	Below 7 hours	Modest	Frequently	Low	Undergraduate- First Year	South Asia (e.g., Bangladesh, Pakistan, Afganistan, Maldives etc.)	1	2	2	1	2	0	2	1	2	2	1	1	1	1	3	0	1	1	0	0	0	0	0	0	0	0	0	0	0	0
0000/09/02 00:31:29 pm GMT+6	Yes	Female	Below 00 Years	Big City	Below 7 hours	Modest	Always	Modest	Undergraduate- First Year	South Asia (e.g., Bangladesh, Pakistan, Afganistan, Maldives etc.)	3	2	3	2	2	1	1	0	2	0	1	0	2	1	3	2	2	3	1	2	2	0	1	1	1	1	1	0	5	10
0000/09/02 00:32:00 pm GMT+6	Yes	Male	Below 00 Years	Big City	Below 7 hours	Low	Always	Modest	Undergraduate- First Year	South Asia (e.g., Bangladesh, Pakistan, Afganistan, Maldives etc.)	2	1	2	2	0	2	0	1	2	2	1	3	1	1	0	1	1	1	0	1	0	0	1	0	2	1	0	2	6	12
0000/09/02 00:33:01 pm GMT+6	Yes	Female	Below 00 Years	Big City	Below 7 hours	Modest	Always	Low	Undergraduate- First Year	South Asia (e.g., Bangladesh, Pakistan, Afganistan, Maldives etc.)	0	0	0	0	0	3	0	0	0	2	0	0	2	1	2	2	0	0	1	3	0	2	2	3	3	3	3	3	19	38
0000/09/02 00:36:00 pm GMT+6	Yes	Female	Below 00 Years	Big City	Below 7 hours	Modest	Frequently	Modest	Undergraduate- First Year	South Asia (e.g., Bangladesh, Pakistan, Afganistan, Maldives etc.)	2	0	1	1	1	0	2	1	1	2	2	1	2	2	3	2	1	1	1	1	2	0	0	0	0	0	0	0	0	0
0000/09/02 00:36:39 pm GMT+6	Yes	Male	Below 00 Years	Big City	Below 7 hours	Modest	Always	Modest	Undergraduate- First Year	South Asia (e.g., Bangladesh, Pakistan, Afganistan, Maldives etc.)	2	2	2	0	1	0	1	0	2	1	1	1	1	1	1	0	0	1	1	1	0	0	1	0	0	1	2	1	5	10
0000/09/02 00:37:06 pm GMT+6	Yes	Male	Between 00 to 03 Years	Big City	Below 7 hours	Modest	Always	Modest	Undergraduate- First Year	South East Asia (e.g., Malaysia, Indonesia, Brunei etc.)	1	0	0	0	0	2	3	2	0	3	3	3	3	3	1	0	2	3	3	3	3	2	2	2	2	2	2	3	15	30
0000/09/02 00:37:00 pm GMT+6	Yes	Female	Between 00 to 03 Years	Big City	7-9 hours	Modest	Always	Low	Undergraduate- First Year	South Asia (e.g., Bangladesh, Pakistan, Afganistan, Maldives etc.)	0	0	2	0	0	1	3	0	0	1	0	0	2	2	2	1	2	3	2	0	0	1	3	3	3	2	3	3	18	36
0000/09/02 00:38:00 pm GMT+6	Yes	Male	Below 00 Years	Big City	7-9 hours	Modest	Always	Modest	Undergraduate- First Year	South Asia (e.g., Bangladesh, Pakistan, Afganistan, Maldives etc.)	1	0	2	0	1	1	2	1	2	0	1	1	2	1	1	2	1	2	1	0	1	0	1	0	0	0	1	0	2	4
0000/09/02 00:39:06 pm GMT+6	Yes	Female	Between 00 to 03 Years	Big City	7-9 hours	Modest	Frequently	Modest	Undergraduate- First Year	South Asia (e.g., Bangladesh, Pakistan, Afganistan, Maldives etc.)	0	0	0	0	0	1	2	0	0	2	2	2	2	2	0	2	3	0	0	0	2	0	0	0	0	0	0	0	0	0
0000/09/02 0:00:00 pm GMT+6	Yes	Male	Below 00 Years	Big City	Below 7 hours	Modest	Always	Modest	Undergraduate- First Year	South Asia (e.g., Bangladesh, Pakistan, Afganistan, Maldives etc.)	2	2	1	2	3	0	1	1	0	0	1	2	0	1	2	0	0	2	0	3	0	0	1	0	0	0	0	0	1	2
0000/09/02 0:00:02 pm GMT+6	Yes	Male	Between 00 to 03 Years	Big City	Below 7 hours	Low	Sometimes	Modest	Postgraduate	South Asia (e.g., Bangladesh, Pakistan, Afganistan, Maldives etc.)	0	0	1	1	1	1	1	0	1	0	1	0	1	0	1	0	1	2	0	0	0	0	0	0	1	0	1	0	2	4
0000/09/02 0:00:06 pm GMT+6	Yes	Male	Between 00 to 03 Years	Big City	7-9 hours	Modest	Always	Low	Undergraduate- First Year	South Asia (e.g., Bangladesh, Pakistan, Afganistan, Maldives etc.)	0	0	1	0	2	0	1	0	0	0	0	0	2	2	0	0	1	3	2	2	0	0	1	0	0	0	1	0	2	4
0000/09/02 0:00:00 pm GMT+6	Yes	Female	Below 00 Years	Big City	Below 7 hours	Low	Frequently	Modest	Undergraduate- First Year	South Asia (e.g., Bangladesh, Pakistan, Afganistan, Maldives etc.)	0	1	2	0	1	1	2	0	2	0	0	1	1	2	1	0	1	2	2	1	1	2	3	2	2	2	1	2	14	28
0000/09/02 0:01:03 pm GMT+6	Yes	Female	Between 00 to 03 Years	Big City	7-9 hours	Low	Always	Low	Undergraduate- First Year	South Asia (e.g., Bangladesh, Pakistan, Afganistan, Maldives etc.)	0	0	0	0	0	3	1	1	0	1	1	1	1	1	1	2	0	1	2	0	0	3	3	3	3	3	3	3	21	42
0000/09/02 0:03:00 pm GMT+6	Yes	Male	Below 00 Years	Big City	Below 7 hours	High	Always	Modest	Undergraduate- First Year	South Asia (e.g., Bangladesh, Pakistan, Afganistan, Maldives etc.)	2	0	1	1	2	0	0	0	2	0	0	0	1	0	1	0	2	3	1	2	0	0	2	3	0	0	0	0	5	10
0000/09/02 0:03:26 pm GMT+6	Yes	Male	Below 00 Years	Big City	Below 7 hours	Modest	Always	Modest	Undergraduate- First Year	South Asia (e.g., Bangladesh, Pakistan, Afganistan, Maldives etc.)	1	0	1	1	0	0	1	0	2	0	0	0	0	0	1	0	0	2	0	0	0	0	1	0	0	0	0	0	1	2
0000/09/02 0:06:39 pm GMT+6	Yes	Female	Below 00 Years	Big City	Below 7 hours	Modest	Always	Low	Undergraduate- First Year	South Asia (e.g., Bangladesh, Pakistan, Afganistan, Maldives etc.)	3	2	3	3	0	3	3	2	1	3	1	3	2	3	3	1	3	3	2	3	0	3	1	3	3	3	3	3	19	38
0000/09/02 0:07:29 pm GMT+6	Yes	Male	Below 00 Years	Big City	7-9 hours	High	Always	High	Undergraduate- First Year	South Asia (e.g., Bangladesh, Pakistan, Afganistan, Maldives etc.)	2	2	3	2	2	0	1	0	0	1	2	0	1	2	2	1	2	3	2	1	0	0	1	0	0	0	0	0	1	2
0000/09/02 0:08:11 pm GMT+6	Yes	Male	Below 00 Years	Big City	7-9 hours	Modest	Always	Modest	Undergraduate- First Year	South Asia (e.g., Bangladesh, Pakistan, Afganistan, Maldives etc.)	2	2	2	1	1	0	1	0	2	1	1	0	2	2	0	1	0	2	1	0	0	1	1	2	3	0	0	3	10	20
0000/09/02 0:09:30 pm GMT+6	Yes	Male	Between 00 to 03 Years	Big City	Below 7 hours	Modest	Always	Modest	Undergraduate- First Year	South Asia (e.g., Bangladesh, Pakistan, Afganistan, Maldives etc.)	2	2	3	0	0	0	2	0	0	1	0	0	1	1	2	0	2	2	0	0	0	0	3	3	2	2	3	2	15	30
0000/09/02 0:00:03 pm GMT+6	Yes	Male	Below 00 Years	Big City	7-9 hours	High	Always	Low	Undergraduate- First Year	South Asia (e.g., Bangladesh, Pakistan, Afganistan, Maldives etc.)	1	0	0	0	0	1	2	2	0	3	0	2	2	2	1	2	0	2	2	0	0	3	3	3	3	3	3	3	21	42
0000/09/02 0:00:17 pm GMT+6	Yes	Male	Between 00 to 03 Years	Big City	Below 7 hours	Low	Always	Low	Undergraduate- First Year	South Asia (e.g., Bangladesh, Pakistan, Afganistan, Maldives etc.)	2	1	2	0	0	1	1	0	2	0	0	0	1	1	0	2	1	3	0	0	2	0	1	0	0	1	0	0	2	4
0000/09/02 0:00:19 pm GMT+6	Yes	Female	Below 00 Years	Big City	7-9 hours	Modest	Always	High	Undergraduate- First Year	South Asia (e.g., Bangladesh, Pakistan, Afganistan, Maldives etc.)	3	2	3	2	2	0	1	0	1	0	0	1	1	3	2	0	3	3	0	2	0	0	0	0	0	0	0	0	0	0
0000/09/02 0:00:10 pm GMT+6	Yes	Female	Between 00 to 03 Years	Big City	Below 7 hours	Low	Frequently	Modest	Undergraduate- Second Year	South Asia (e.g., Bangladesh, Pakistan, Afganistan, Maldives etc.)	0	0	2	2	0	1	3	2	0	3	3	3	3	3	3	0	2	2	1	0	2	0	0	0	1	1	1	0	3	6
0000/09/02 0:00:18 pm GMT+6	Yes	Female	Between 00 to 03 Years	Big City	Above 9 hours	Modest	Always	Modest	Undergraduate- First Year	South Asia (e.g., Bangladesh, Pakistan, Afganistan, Maldives etc.)	1	1	2	1	0	0	1	0	1	1	1	0	2	1	0	1	0	2	1	1	1	0	1	1	0	1	3	2	8	16
0000/09/02 0:01:23 pm GMT+6	Yes	Male	Below 00 Years	Big City	7-9 hours	Modest	Always	Low	Undergraduate- First Year	South Asia (e.g., Bangladesh, Pakistan, Afganistan, Maldives etc.)	2	1	2	2	2	0	2	2	3	2	2	1	1	1	3	0	1	1	1	0	0	1	1	2	2	1	2	2	11	22
0000/09/02 0:03:03 pm GMT+6	Yes	Female	Below 00 Years	Big City	Below 7 hours	Low	Always	Low	Undergraduate- First Year	South Asia (e.g., Bangladesh, Pakistan, Afganistan, Maldives etc.)	2	1	0	0	0	2	1	0	3	0	0	1	1	0	0	1	0	1	0	3	0	2	2	2	2	2	2	2	14	28
0000/09/02 0:03:36 pm GMT+6	Yes	Female	Between 00 to 03 Years	Big City	7-9 hours	Low	Frequently	Modest	Undergraduate- First Year	South Asia (e.g., Bangladesh, Pakistan, Afganistan, Maldives etc.)	3	1	1	1	1	2	2	0	1	1	1	0	2	2	1	0	1	1	1	1	1	1	1	1	1	1	1	1	7	14
0000/09/02 0:07:13 pm GMT+6	Yes	Female	Below 00 Years	Big City	Below 7 hours	Modest	Frequently	High	Undergraduate- First Year	South Asia (e.g., Bangladesh, Pakistan, Afganistan, Maldives etc.)	0	1	3	3	2	1	1	0	2	1	1	1	2	3	0	0	0	2	0	0	3	0	0	0	1	0	0	0	1	2
0000/09/02 0:00:01 pm GMT+6	Yes	Male	Below 00 Years	Big City	7-9 hours	Modest	Frequently	High	Undergraduate- First Year	South Asia (e.g., Bangladesh, Pakistan, Afganistan, Maldives etc.)	2	0	2	1	3	0	2	0	0	0	0	0	1	2	2	2	1	1	0	1	0	0	0	0	0	0	0	0	0	0
0000/09/02 0:00:10 pm GMT+6	Yes	Female	Below 00 Years	Small City/ Town	Below 7 hours	Low	Always	Low	Undergraduate- First Year	South Asia (e.g., Bangladesh, Pakistan, Afganistan, Maldives etc.)	2	0	0	1	3	3	0	0	2	2	0	1	0	2	1	3	0	3	2	3	1	3	3	3	3	3	3	3	21	42
0000/09/02 0:00:13 pm GMT+6	Yes	Male	Below 00 Years	Big City	7-9 hours	Modest	Always	Low	Undergraduate- First Year	South Asia (e.g., Bangladesh, Pakistan, Afganistan, Maldives etc.)	1	0	0	1	0	0	1	0	0	0	0	1	1	0	1	0	0	0	1	1	0	0	0	0	0	0	0	0	0	0
0000/09/02 0:00:06 pm GMT+6	Yes	Female	Below 00 Years	Small City/ Town	Below 7 hours	Low	Always	Low	Undergraduate- First Year	South Asia (e.g., Bangladesh, Pakistan, Afganistan, Maldives etc.)	2	0	0	1	3	3	0	0	2	2	0	1	0	2	1	3	0	3	2	3	1	3	3	3	3	3	3	3	21	42
0000/09/02 0:00:28 pm GMT+6	Yes	Female	Below 00 Years	Small City/ Town	7-9 hours	Modest	Frequently	Modest	Undergraduate- First Year	South Asia (e.g., Bangladesh, Pakistan, Afganistan, Maldives etc.)	0	0	1	0	0	3	0	0	3	0	1	0	1	0	2	2	0	1	0	0	2	0	1	0	1	1	2	0	5	10
0000/09/02 0:00:00 pm GMT+6	Yes	Male	Between 00 to 03 Years	Big City	7-9 hours	Modest	Always	Modest	Undergraduate- Fourth Year	South Asia (e.g., Bangladesh, Pakistan, Afganistan, Maldives etc.)	2	0	1	2	3	0	2	2	3	0	0	0	2	2	3	0	0	1	1	2	0	0	0	0	0	0	0	0	0	0
0000/09/02 0:01:08 pm GMT+6	Yes	Male	Below 00 Years	Big City	Below 7 hours	Modest	Always	Modest	Undergraduate- First Year	South Asia (e.g., Bangladesh, Pakistan, Afganistan, Maldives etc.)	3	3	3	2	1	0	2	1	0	1	1	0	2	3	2	0	2	3	2	2	0	0	0	1	1	1	1	2	6	12
0000/09/02 0:02:00 pm GMT+6	Yes	Male	Below 00 Years	Small City/ Town	7-9 hours	Modest	Always	Low	Undergraduate- First Year	South Asia (e.g., Bangladesh, Pakistan, Afganistan, Maldives etc.)	0	0	0	0	0	2	0	0	2	0	0	0	2	1	0	1	0	2	1	0	1	0	2	1	1	0	2	0	6	12
0000/09/02 0:03:38 pm GMT+6	Yes	Female	Below 00 Years	Big City	7-9 hours	Modest	Always	Modest	Undergraduate- First Year	South Asia (e.g., Bangladesh, Pakistan, Afganistan, Maldives etc.)	2	0	1	1	2	1	2	2	1	3	0	1	2	3	1	0	0	3	2	2	0	1	2	1	1	0	1	1	7	14
0000/09/02 0:03:38 pm GMT+6	Yes	Female	Below 00 Years	Big City	7-9 hours	Modest	Sometimes	Low	Undergraduate- First Year	South Asia (e.g., Bangladesh, Pakistan, Afganistan, Maldives etc.)	0	0	0	0	0	0	1	0	0	0	1	1	0	1	1	0	0	0	0	1	0	0	0	0	1	0	0	0	1	2
0000/09/02 0:08:00 pm GMT+6	Yes	Male	Between 00 to 03 Years	Big City	Below 7 hours	Modest	Always	Modest	Undergraduate- First Year	South Asia (e.g., Bangladesh, Pakistan, Afganistan, Maldives etc.)	2	2	2	0	2	0	0	0	1	0	0	0	1	1	2	0	0	2	0	2	0	2	2	0	2	2	2	2	12	24
0000/09/02 0:09:01 pm GMT+6	Yes	Male	Between 00 to 03 Years	Small City/ Town	Below 7 hours	High	Always	Modest	Undergraduate- First Year	South Asia (e.g., Bangladesh, Pakistan, Afganistan, Maldives etc.)	0	0	0	0	0	0	0	0	2	0	0	0	1	0	0	0	0	1	0	1	0	1	0	0	0	0	0	0	1	2
0000/09/02 0:09:19 pm GMT+6	Yes	Male	Below 00 Years	Big City	Below 7 hours	Modest	Always	Modest	Undergraduate- First Year	South Asia (e.g., Bangladesh, Pakistan, Afganistan, Maldives etc.)	2	2	3	1	1	0	2	0	0	1	0	2	2	3	2	2	1	3	0	2	0	0	2	0	0	0	0	0	2	4
0000/09/02 0:10:09 pm GMT+6	Yes	Male	Below 00 Years	Village/ Rural area	7-9 hours	Modest	Frequently	Modest	Undergraduate- First Year	South Asia (e.g., Bangladesh, Pakistan, Afganistan, Maldives etc.)	0	0	1	0	0	1	1	0	2	0	0	0	1	0	0	1	0	2	0	0	1	1	2	1	1	1	2	1	9	18
0000/09/02 0:10:01 pm GMT+6	Yes	Male	Between 00 to 03 Years	Big City	7-9 hours	Modest	Always	Low	Undergraduate- First Year	South Asia (e.g., Bangladesh, Pakistan, Afganistan, Maldives etc.)	1	1	2	0	0	1	1	0	2	2	0	0	0	2	3	3	0	1	0	3	1	1	3	0	0	0	0	0	4	8
0000/09/02 0:12:07 pm GMT+6	Yes	Male	Below 00 Years	Big City	Below 7 hours	Modest	Always	Low	Undergraduate- First Year	South Asia (e.g., Bangladesh, Pakistan, Afganistan, Maldives etc.)	2	2	2	1	1	0	2	1	1	3	2	1	2	2	1	0	2	2	2	2	0	0	1	0	0	0	0	0	1	2
0000/09/02 0:12:08 pm GMT+6	Yes	Female	Between 00 to 03 Years	Village/ Rural area	7-9 hours	Modest	Always	Low	Undergraduate- Second Year	South Asia (e.g., Bangladesh, Pakistan, Afganistan, Maldives etc.)	0	1	3	0	1	0	0	0	3	1	0	0	3	1	3	0	0	3	2	1	0	1	2	2	1	1	1	1	9	18
0000/09/02 0:27:01 pm GMT+6	Yes	Female	Below 00 Years	Big City	7-9 hours	Modest	Always	Modest	Undergraduate- First Year	South Asia (e.g., Bangladesh, Pakistan, Afganistan, Maldives etc.)	1	0	1	0	2	3	2	2	3	2	1	1	2	2	2	3	0	1	1	0	1	2	2	2	3	3	1	2	15	30
0000/09/02 0:27:06 pm GMT+6	Yes	Male	Between 00 to 03 Years	Big City	7-9 hours	Modest	Frequently	Low	Undergraduate- First Year	South Asia (e.g., Bangladesh, Pakistan, Afganistan, Maldives etc.)	0	1	0	0	0	1	2	0	3	1	0	0	0	0	0	3	0	0	0	0	3	3	3	2	0	2	0	0	10	20
0000/09/02 0:30:16 pm GMT+6	Yes	Male	Below 00 Years	Big City	Below 7 hours	High	Always	Low	Undergraduate- First Year	South Asia (e.g., Bangladesh, Pakistan, Afganistan, Maldives etc.)	0	0	0	0	0	1	1	0	0	3	3	3	3	3	1	3	1	0	0	0	0	3	1	3	3	3	3	3	19	38
0000/09/02 0:30:01 pm GMT+6	Yes	Male	Below 00 Years	Village/ Rural area	Below 7 hours	Modest	Always	High	Undergraduate- First Year	South Asia (e.g., Bangladesh, Pakistan, Afganistan, Maldives etc.)	2	2	2	2	2	0	3	2	2	3	3	2	3	2	2	0	2	2	2	2	0	0	0	0	0	0	0	0	0	0
0000/09/02 0:30:07 pm GMT+6	Yes	Female	Between 00 to 03 Years	Big City	Below 7 hours	Low	Always	Low	Undergraduate- First Year	South Asia (e.g., Bangladesh, Pakistan, Afganistan, Maldives etc.)	1	0	1	0	1	0	2	1	1	2	0	0	2	2	1	0	0	1	0	0	0	0	1	1	1	0	0	1	4	8
0000/09/02 0:31:06 pm GMT+6	Yes	Female	Below 00 Years	Big City	Below 7 hours	Modest	Always	Modest	Undergraduate- First Year	South Asia (e.g., Bangladesh, Pakistan, Afganistan, Maldives etc.)	2	2	3	3	3	0	2	1	0	2	1	0	2	2	2	0	1	1	0	1	0	0	0	0	0	0	0	0	0	0
0000/09/02 0:39:10 pm GMT+6	Yes	Female	Below 00 Years	Big City	7-9 hours	Modest	Always	Modest	Undergraduate- First Year	South Asia (e.g., Bangladesh, Pakistan, Afganistan, Maldives etc.)	0	1	1	0	2	1	2	2	0	3	2	1	3	1	1	0	0	1	1	0	0	0	0	0	0	0	0	0	0	0
0000/09/02 0:06:20 pm GMT+6	Yes	Female	Below 00 Years	Big City	Below 7 hours	Modest	Always	Low	Undergraduate- First Year	South Asia (e.g., Bangladesh, Pakistan, Afganistan, Maldives etc.)	1	3	3	2	0	0	2	0	2	3	3	0	3	1	0	2	0	1	2	2	2	1	0	0	1	2	1	0	5	10
0000/09/02 0:00:03 pm GMT+6	Yes	Male	Between 00 to 03 Years	Big City	Below 7 hours	Low	Frequently	Modest	Undergraduate- First Year	South Asia (e.g., Bangladesh, Pakistan, Afganistan, Maldives etc.)	1	0	1	1	0	0	2	2	0	2	3	2	3	2	2	0	2	2	3	3	1	2	1	0	3	2	3	3	14	28
0000/09/02 0:01:27 pm GMT+6	Yes	Female	Below 00 Years	Big City	Below 7 hours	Low	Always	Low	Undergraduate- First Year	South Asia (e.g., Bangladesh, Pakistan, Afganistan, Maldives etc.)	1	0	0	0	0	1	1	0	3	0	0	0	1	1	2	0	0	2	1	2	1	1	1	1	1	1	1	1	7	14
0000/09/02 0:09:33 pm GMT+6	Yes	Male	Between 00 to 03 Years	Big City	7-9 hours	Modest	Frequently	Low	Undergraduate- Fourth Year	South Asia (e.g., Bangladesh, Pakistan, Afganistan, Maldives etc.)	0	2	2	1	2	0	3	1	0	1	2	2	3	3	0	2	2	3	1	2	0	0	0	0	0	0	0	0	0	0
0000/09/02 0:00:10 pm GMT+6	Yes	Male	Between 00 to 03 Years	Big City	Below 7 hours	Low	Always	High	Undergraduate- Fourth Year	South Asia (e.g., Bangladesh, Pakistan, Afganistan, Maldives etc.)	2	3	3	2	1	1	3	1	1	0	2	1	1	1	1	1	1	1	1	1	1	1	2	1	1	1	1	1	8	16
0000/09/02 0:00:00 pm GMT+6	Yes	Male	Below 00 Years	Big City	7-9 hours	Modest	Always	Low	Undergraduate- First Year	South Asia (e.g., Bangladesh, Pakistan, Afganistan, Maldives etc.)	3	3	3	2	1	0	1	1	0	1	0	0	1	1	0	1	1	1	0	0	1	0	2	1	1	0	1	0	5	10
0000/09/02 0:03:23 pm GMT+6	Yes	Male	Between 00 to 03 Years	Small City/ Town	7-9 hours	Low	Always	Modest	Undergraduate- Fourth Year	South Asia (e.g., Bangladesh, Pakistan, Afganistan, Maldives etc.)	0	1	2	2	2	3	1	0	2	0	2	1	1	0	0	1	0	1	1	3	1	0	2	1	0	0	1	1	5	10
0000/09/02 0:09:18 pm GMT+6	Yes	Female	Between 00 to 03 Years	Small City/ Town	7-9 hours	Modest	Always	Low	Undergraduate- Fourth Year	Africa (e.g., Uganda, Nigeria, Gambia, Cameroon, Egypt etc.)	1	0	1	1	1	0	1	0	1	0	1	0	0	0	1	1	2	1	0	1	1	0	2	1	0	0	1	0	4	8
0000/09/02 0:10:00 pm GMT+6	Yes	Male	Between 00 to 03 Years	Big City	Above 9 hours	Modest	Always	Modest	Undergraduate- Fourth Year	South East Asia (e.g., Malaysia, Indonesia, Brunei etc.)	0	0	0	0	0	0	0	1	0	1	1	0	1	1	1	2	0	2	0	0	1	2	2	1	2	1	2	0	10	20
0000/09/02 0:10:07 pm GMT+6	Yes	Female	Between 00 to 03 Years	Big City	Below 7 hours	Low	Always	Low	Undergraduate- Fourth Year	South Asia (e.g., Bangladesh, Pakistan, Afganistan, Maldives etc.)	0	0	1	0	0	0	0	0	1	0	0	0	1	0	1	0	0	1	0	0	0	0	1	2	1	2	1	2	9	18
0000/09/02 0:10:26 pm GMT+6	Yes	Male	Between 00 to 03 Years	Big City	Below 7 hours	Modest	Always	Modest	Undergraduate- Second Year	South Asia (e.g., Bangladesh, Pakistan, Afganistan, Maldives etc.)	1	1	2	1	0	2	2	1	0	1	1	0	2	1	0	1	1	0	2	1	2	1	2	0	1	1	2	2	9	18
0000/09/02 0:17:39 pm GMT+6	Yes	Female	Between 06 to 10 Years	Big City	Below 7 hours	Low	Frequently	Low	Postgraduate	South Asia (e.g., Bangladesh, Pakistan, Afganistan, Maldives etc.)	0	0	0	0	0	0	3	0	0	3	0	0	0	0	0	0	0	1	1	0	0	1	1	2	3	2	1	1	11	22
0000/09/02 0:20:10 pm GMT+6	Yes	Male	Between 00 to 03 Years	Big City	Above 9 hours	Modest	Always	Low	Undergraduate- Second Year	South Asia (e.g., Bangladesh, Pakistan, Afganistan, Maldives etc.)	2	0	1	0	0	2	0	0	0	1	0	1	0	0	1	0	0	1	0	0	0	1	1	0	0	0	1	0	3	6
0000/09/02 0:32:30 pm GMT+6	Yes	Male	Between 00 to 03 Years	Big City	7-9 hours	High	Always	Modest	Undergraduate- First Year	South Asia (e.g., Bangladesh, Pakistan, Afganistan, Maldives etc.)	3	3	1	1	3	0	3	3	0	3	3	0	3	3	2	0	1	2	3	2	0	0	1	0	1	0	0	0	2	4
0000/09/02 0:33:37 pm GMT+6	Yes	Female	Between 00 to 03 Years	Big City	Above 9 hours	High	Frequently	Low	Undergraduate- Fourth Year	South Asia (e.g., Bangladesh, Pakistan, Afganistan, Maldives etc.)	1	0	3	1	0	1	0	0	1	0	0	1	1	1	2	2	0	2	0	1	0	1	1	1	1	1	1	1	7	14
0000/09/02 0:36:27 pm GMT+6	Yes	Female	Between 00 to 03 Years	Big City	Below 7 hours	Modest	Sometimes	Modest	Undergraduate- Fourth Year	South Asia (e.g., Bangladesh, Pakistan, Afganistan, Maldives etc.)	1	1	1	1	1	1	1	1	1	1	1	1	1	1	1	1	1	1	1	1	1	1	1	1	1	1	1	1	7	14
0000/09/02 1:07:20 pm GMT+6	Yes	Male	Between 00 to 03 Years	Big City	7-9 hours	High	Frequently	Modest	Undergraduate- Fourth Year	South Asia (e.g., Bangladesh, Pakistan, Afganistan, Maldives etc.)	0	1	1	0	1	0	0	0	0	0	0	0	0	0	0	0	0	0	0	0	0	0	0	0	0	0	0	0	0	0
0000/09/02 1:00:21 pm GMT+6	Yes	Male	Between 00 to 03 Years	Big City	Below 7 hours	Modest	Always	Modest	Undergraduate- Fourth Year	South Asia (e.g., Bangladesh, Pakistan, Afganistan, Maldives etc.)	1	0	0	0	0	1	0	0	2	2	1	0	1	0	1	0	0	1	1	1	0	0	1	3	1	2	3	3	13	26
0000/09/02 1:02:08 pm GMT+6	Yes	Male	Between 00 to 03 Years	Big City	7-9 hours	Low	Always	Low	Undergraduate- Fourth Year	South Asia (e.g., Bangladesh, Pakistan, Afganistan, Maldives etc.)	1	0	3	0	2	3	2	0	0	0	0	0	1	3	2	2	1	1	1	3	2	0	0	0	0	0	0	0	0	0
0000/09/02 1:17:31 pm GMT+6	Yes	Male	Between 00 to 03 Years	Big City	7-9 hours	Modest	Always	Low	Undergraduate- Fourth Year	Africa (e.g., Uganda, Nigeria, Gambia, Cameroon, Egypt etc.)	1	0	2	1	1	0	2	0	1	2	1	3	2	3	2	0	1	2	1	2	2	0	2	1	0	1	0	0	4	8
0000/09/02 1:27:12 pm GMT+6	Yes	Male	Between 06 to 10 Years	Small City/ Town	7-9 hours	Modest	Always	Low	Postgraduate	Africa (e.g., Uganda, Nigeria, Gambia, Cameroon, Egypt etc.)	3	2	2	1	0	1	0	0	2	0	1	1	0	3	0	1	3	2	1	0	2	1	2	3	2	3	3	3	17	34
0000/09/02 1:28:02 pm GMT+6	Yes	Male	Below 00 Years	Big City	7-9 hours	Modest	Always	Low	Undergraduate- First Year	South Asia (e.g., Bangladesh, Pakistan, Afganistan, Maldives etc.)	3	0	3	0	1	0	3	3	3	3	3	3	3	1	1	2	0	3	0	0	2	0	3	0	3	3	3	0	12	24
0000/09/02 1:30:00 pm GMT+6	Yes	Female	Between 00 to 03 Years	Big City	Below 7 hours	Low	Frequently	Modest	Undergraduate- Fourth Year	South Asia (e.g., Bangladesh, Pakistan, Afganistan, Maldives etc.)	1	0	2	0	2	0	2	0	0	0	1	2	2	2	2	0	2	2	1	2	0	0	2	1	1	0	3	2	9	18
0000/09/02 2:00:00 pm GMT+6	Yes	Female	Below 00 Years	Big City	7-9 hours	High	Always	Modest	Undergraduate- First Year	South Asia (e.g., Bangladesh, Pakistan, Afganistan, Maldives etc.)	1	0	2	2	1	1	3	2	2	1	3	2	3	3	2	2	2	2	2	2	2	0	0	0	0	0	0	0	0	0
0000/09/02 2:01:10 pm GMT+6	Yes	Female	Below 00 Years	Big City	7-9 hours	Modest	Always	Low	Undergraduate- First Year	South Asia (e.g., Bangladesh, Pakistan, Afganistan, Maldives etc.)	2	1	1	0	0	1	1	0	1	0	1	0	0	2	2	1	0	2	2	2	0	1	3	2	2	2	2	1	13	26
0000/09/02 2:00:33 pm GMT+6	Yes	Male	Between 00 to 03 Years	Big City	Below 7 hours	Modest	Always	Modest	Undergraduate- Fourth Year	South Asia (e.g., Bangladesh, Pakistan, Afganistan, Maldives etc.)	0	2	1	0	2	0	0	0	0	0	0	0	1	0	0	1	0	3	0	3	1	0	0	0	0	0	0	0	0	0
0000/09/02 2:09:00 pm GMT+6	Yes	Female	Below 00 Years	Big City	7-9 hours	Low	Always	Low	Undergraduate- First Year	South Asia (e.g., Bangladesh, Pakistan, Afganistan, Maldives etc.)	2	0	3	1	1	0	2	0	1	0	0	0	1	3	1	1	1	2	0	1	2	2	3	3	3	3	3	3	20	40
0000/09/02 2:10:08 pm GMT+6	Yes	Male	Between 00 to 03 Years	Big City	7-9 hours	High	Always	Modest	Undergraduate- First Year	South Asia (e.g., Bangladesh, Pakistan, Afganistan, Maldives etc.)	0	0	1	0	1	0	2	1	0	1	1	1	2	1	1	0	1	1	1	1	0	0	0	0	0	0	0	0	0	0
0000/09/02 2:10:20 pm GMT+6	Yes	Female	Below 00 Years	Big City	Below 7 hours	Modest	Always	Modest	Undergraduate- First Year	South Asia (e.g., Bangladesh, Pakistan, Afganistan, Maldives etc.)	1	0	1	0	0	0	1	1	0	1	0	0	2	1	1	1	0	2	0	0	2	2	1	1	1	1	3	3	12	24
0000/09/02 2:10:20 pm GMT+6	Yes	Female	Below 00 Years	Big City	Below 7 hours	Modest	Always	Modest	Undergraduate- First Year	Others (Turkey and other countries)	0	1	1	1	0	0	2	2	0	0	0	0	1	1	1	1	1	1	1	1	1	1	1	1	1	1	1	1	7	14
0000/09/02 2:11:07 pm GMT+6	Yes	Male	Below 00 Years	Big City	7-9 hours	Modest	Always	Modest	Undergraduate- First Year	South Asia (e.g., Bangladesh, Pakistan, Afganistan, Maldives etc.)	3	2	3	1	1	0	1	1	2	1	0	0	2	2	0	3	1	3	0	1	2	1	2	0	1	1	0	0	5	10
0000/09/02 2:11:22 pm GMT+6	Yes	Male	Between 00 to 03 Years	Small City/ Town	Below 7 hours	Modest	Always	Modest	Undergraduate- First Year	South Asia (e.g., Bangladesh, Pakistan, Afganistan, Maldives etc.)	1	1	2	1	2	1	3	1	0	0	1	0	2	2	0	1	0	2	1	2	1	0	1	1	2	2	3	2	11	22
0000/09/02 2:11:30 pm GMT+6	Yes	Male	Below 00 Years	Small City/ Town	7-9 hours	Modest	Always	Modest	Undergraduate- First Year	South Asia (e.g., Bangladesh, Pakistan, Afganistan, Maldives etc.)	1	2	0	1	0	2	0	0	1	0	0	0	0	0	1	2	0	0	0	0	2	2	2	1	2	1	3	2	13	26
0000/09/02 2:13:09 pm GMT+6	Yes	Female	Below 00 Years	Big City	Above 9 hours	Modest	Always	Modest	Undergraduate- First Year	South Asia (e.g., Bangladesh, Pakistan, Afganistan, Maldives etc.)	1	2	2	2	3	0	0	2	1	3	2	2	2	2	2	0	2	2	2	3	0	0	1	0	2	1	0	0	4	8
0000/09/02 2:16:06 pm GMT+6	Yes	Male	Between 00 to 03 Years	Big City	Below 7 hours	Low	Always	High	Undergraduate- First Year	South Asia (e.g., Bangladesh, Pakistan, Afganistan, Maldives etc.)	1	2	2	2	2	0	2	0	0	3	0	2	2	3	3	1	3	3	0	3	2	0	1	2	2	2	2	2	11	22
0000/09/02 2:16:20 pm GMT+6	Yes	Female	Below 00 Years	Big City	7-9 hours	Low	Always	Low	Undergraduate- First Year	South Asia (e.g., Bangladesh, Pakistan, Afganistan, Maldives etc.)	1	2	2	2	0	0	1	0	3	0	0	0	1	3	1	2	1	2	1	0	3	0	1	0	0	0	0	0	1	2
0000/09/02 2:16:20 pm GMT+6	Yes	Male	Below 00 Years	Big City	Below 7 hours	Low	Always	Modest	Undergraduate- First Year	South Asia (e.g., Bangladesh, Pakistan, Afganistan, Maldives etc.)	2	3	2	1	2	0	3	2	0	1	1	2	2	3	2	0	1	2	2	1	0	0	0	0	1	0	0	0	1	2
0000/09/02 2:16:21 pm GMT+6	Yes	Male	Between 00 to 03 Years	Big City	7-9 hours	Modest	Always	Modest	Undergraduate- First Year	South Asia (e.g., Bangladesh, Pakistan, Afganistan, Maldives etc.)	1	1	2	1	1	0	2	1	0	2	1	0	2	2	0	0	1	2	0	3	0	0	0	0	0	0	0	0	0	0
0000/09/02 2:16:27 pm GMT+6	Yes	Male	Below 00 Years	Big City	Below 7 hours	Low	Always	High	Undergraduate- First Year	South Asia (e.g., Bangladesh, Pakistan, Afganistan, Maldives etc.)	1	1	2	2	1	0	1	1	1	0	0	0	2	0	0	1	0	1	1	0	1	0	2	0	0	0	1	0	3	6
0000/09/02 2:17:00 pm GMT+6	Yes	Female	Below 00 Years	Big City	Below 7 hours	Modest	Always	Modest	Undergraduate- First Year	South Asia (e.g., Bangladesh, Pakistan, Afganistan, Maldives etc.)	2	1	3	1	0	0	2	0	2	3	3	1	3	2	1	1	3	3	2	3	0	2	3	2	3	2	3	3	18	36
0000/09/02 2:17:01 pm GMT+6	Yes	Female	Below 00 Years	Big City	Below 7 hours	Modest	Always	Modest	Undergraduate- First Year	South Asia (e.g., Bangladesh, Pakistan, Afganistan, Maldives etc.)	0	0	0	0	0	3	1	0	3	0	1	0	2	1	0	1	0	1	0	0	2	3	3	3	3	3	3	3	21	42
0000/09/02 2:17:02 pm GMT+6	Yes	Male	Between 00 to 03 Years	Big City	Below 7 hours	Modest	Frequently	Low	Undergraduate- First Year	South Asia (e.g., Bangladesh, Pakistan, Afganistan, Maldives etc.)	0	2	1	0	0	0	0	0	2	0	0	0	0	1	0	2	0	2	0	0	0	2	2	2	2	2	3	0	13	26
0000/09/02 2:17:03 pm GMT+6	Yes	Male	Between 00 to 03 Years	Small City/ Town	Below 7 hours	Low	Frequently	Modest	Undergraduate- First Year	South Asia (e.g., Bangladesh, Pakistan, Afganistan, Maldives etc.)	1	0	1	1	1	2	1	0	1	0	0	0	0	0	0	2	0	0	1	2	0	0	1	0	0	0	1	0	2	4
0000/09/02 2:17:00 pm GMT+6	Yes	Male	Between 00 to 03 Years	Big City	7-9 hours	Modest	Always	Low	Undergraduate- First Year	South Asia (e.g., Bangladesh, Pakistan, Afganistan, Maldives etc.)	0	0	1	0	0	0	2	1	1	1	1	0	1	0	0	1	1	1	1	1	0	0	1	0	0	2	0	0	3	6
0000/09/02 2:17:09 pm GMT+6	Yes	Male	Below 00 Years	Big City	7-9 hours	Modest	Always	Modest	Undergraduate- First Year	South Asia (e.g., Bangladesh, Pakistan, Afganistan, Maldives etc.)	2	2	3	0	2	1	1	0	0	0	0	0	0	2	1	2	0	2	1	2	3	0	2	2	1	0	0	0	5	10
0000/09/02 2:17:10 pm GMT+6	Yes	Male	Below 00 Years	Big City	Below 7 hours	Modest	Always	Low	Undergraduate- First Year	South Asia (e.g., Bangladesh, Pakistan, Afganistan, Maldives etc.)	2	2	2	0	2	0	1	0	2	2	2	2	2	2	1	0	1	2	1	2	0	1	0	1	1	1	1	1	6	12
0000/09/02 2:17:20 pm GMT+6	Yes	Male	Below 00 Years	Big City	Below 7 hours	Low	Always	Modest	Undergraduate- First Year	South Asia (e.g., Bangladesh, Pakistan, Afganistan, Maldives etc.)	0	1	1	0	2	0	0	0	3	2	0	0	0	0	0	2	0	2	0	0	3	2	2	2	1	3	3	3	16	32
0000/09/02 2:17:23 pm GMT+6	Yes	Female	Below 00 Years	Big City	Below 7 hours	Low	Frequently	Modest	Undergraduate- First Year	South Asia (e.g., Bangladesh, Pakistan, Afganistan, Maldives etc.)	1	0	1	1	0	1	1	0	2	1	1	1	2	2	3	0	1	2	2	2	0	1	1	2	1	2	3	1	11	22
0000/09/02 2:18:08 pm GMT+6	Yes	Female	Below 00 Years	Big City	Below 7 hours	Low	Frequently	Modest	Undergraduate- First Year	South Asia (e.g., Bangladesh, Pakistan, Afganistan, Maldives etc.)	2	0	1	0	0	1	2	1	2	2	2	1	2	2	2	0	1	2	1	0	0	1	2	0	1	0	2	1	7	14
0000/09/02 2:18:10 pm GMT+6	Yes	Male	Below 00 Years	Big City	Below 7 hours	Low	Frequently	Modest	Undergraduate- First Year	South Asia (e.g., Bangladesh, Pakistan, Afganistan, Maldives etc.)	2	1	2	1	1	0	3	3	0	1	3	3	3	3	3	1	3	2	0	3	0	0	1	2	2	0	1	1	7	14
0000/09/02 2:18:28 pm GMT+6	Yes	Male	Below 00 Years	Big City	Below 7 hours	Low	Always	Modest	Undergraduate- First Year	South Asia (e.g., Bangladesh, Pakistan, Afganistan, Maldives etc.)	2	2	2	1	2	2	2	1	0	0	2	0	2	1	2	0	0	1	0	1	0	2	2	1	1	0	0	0	6	12
0000/09/02 2:18:30 pm GMT+6	Yes	Female	Between 00 to 03 Years	Big City	7-9 hours	Modest	Always	Modest	Undergraduate- First Year	South Asia (e.g., Bangladesh, Pakistan, Afganistan, Maldives etc.)	0	1	0	0	1	1	2	2	0	3	3	1	3	2	1	2	0	2	3	0	0	0	2	2	2	2	1	0	9	18
0000/09/02 2:18:38 pm GMT+6	Yes	Female	Below 00 Years	Small City/ Town	Below 7 hours	Modest	Always	Low	Undergraduate- First Year	South Asia (e.g., Bangladesh, Pakistan, Afganistan, Maldives etc.)	2	1	3	1	0	0	2	1	2	2	2	0	3	0	3	0	2	2	2	0	2	0	0	0	2	0	0	0	2	4
0000/09/02 2:19:00 pm GMT+6	Yes	Male	Below 00 Years	Big City	Below 7 hours	Low	Always	Modest	Undergraduate- First Year	South Asia (e.g., Bangladesh, Pakistan, Afganistan, Maldives etc.)	2	1	2	2	0	0	0	0	0	0	0	0	0	1	0	2	0	2	0	0	0	0	1	0	0	0	2	2	5	10
0000/09/02 2:19:02 pm GMT+6	Yes	Male	Below 00 Years	Big City	Below 7 hours	Modest	Always	Modest	Undergraduate- First Year	South Asia (e.g., Bangladesh, Pakistan, Afganistan, Maldives etc.)	2	2	2	2	3	0	1	0	2	1	0	1	1	2	0	3	0	2	1	2	1	0	0	0	1	0	3	3	7	14
0000/09/02 2:19:03 pm GMT+6	Yes	Male	Below 00 Years	Small City/ Town	7-9 hours	High	Always	Modest	Undergraduate- First Year	South Asia (e.g., Bangladesh, Pakistan, Afganistan, Maldives etc.)	2	1	2	1	1	1	3	3	2	2	2	2	2	2	2	2	3	2	1	2	1	1	2	1	1	0	1	2	8	16
0000/09/02 2:19:29 pm GMT+6	Yes	Female	Below 00 Years	Big City	Below 7 hours	Low	Always	Low	Undergraduate- First Year	South Asia (e.g., Bangladesh, Pakistan, Afganistan, Maldives etc.)	0	0	2	0	1	1	0	0	0	2	1	0	0	0	0	0	0	1	0	0	2	3	3	2	2	2	0	0	12	24
0000/09/02 2:20:03 pm GMT+6	Yes	Male	Below 00 Years	Small City/ Town	Below 7 hours	Modest	Always	Modest	Undergraduate- First Year	South Asia (e.g., Bangladesh, Pakistan, Afganistan, Maldives etc.)	0	0	1	2	2	0	1	0	2	0	1	0	2	2	2	0	0	3	0	2	0	0	0	0	0	0	0	0	0	0
0000/09/02 2:20:09 pm GMT+6	Yes	Male	Below 00 Years	Big City	Below 7 hours	Low	Always	High	Undergraduate- First Year	South Asia (e.g., Bangladesh, Pakistan, Afganistan, Maldives etc.)	1	0	1	0	1	1	0	2	1	2	2	2	2	2	1	1	1	2	1	1	0	2	1	2	0	2	1	0	8	16
0000/09/02 2:20:00 pm GMT+6	Yes	Male	Below 00 Years	Big City	Below 7 hours	Low	Always	Modest	Undergraduate- First Year	South Asia (e.g., Bangladesh, Pakistan, Afganistan, Maldives etc.)	0	2	2	1	3	0	1	0	2	1	1	1	1	2	3	0	1	2	1	0	0	0	0	0	0	0	0	0	0	0
0000/09/02 2:20:26 pm GMT+6	Yes	Male	Below 00 Years	Big City	Below 7 hours	Low	Always	Modest	Undergraduate- First Year	South Asia (e.g., Bangladesh, Pakistan, Afganistan, Maldives etc.)	1	2	2	1	0	1	1	0	2	1	0	0	3	2	1	0	0	3	3	1	2	1	2	1	0	2	2	1	9	18
0000/09/02 2:20:38 pm GMT+6	Yes	Female	Between 00 to 03 Years	Big City	Below 7 hours	Low	Frequently	Modest	Undergraduate- First Year	South Asia (e.g., Bangladesh, Pakistan, Afganistan, Maldives etc.)	1	2	1	1	2	0	2	2	0	1	1	0	2	1	2	0	1	2	0	0	0	0	0	1	2	2	2	1	8	16
0000/09/02 2:20:22 pm GMT+6	Yes	Male	Below 00 Years	Big City	Below 7 hours	Modest	Always	Modest	Undergraduate- First Year	South Asia (e.g., Bangladesh, Pakistan, Afganistan, Maldives etc.)	2	1	2	2	2	0	2	1	0	2	1	1	3	2	2	0	2	3	1	0	0	0	0	0	0	0	0	0	0	0
0000/09/02 2:20:02 pm GMT+6	Yes	Female	Below 00 Years	Big City	Below 7 hours	Modest	Always	Low	Undergraduate- First Year	South Asia (e.g., Bangladesh, Pakistan, Afganistan, Maldives etc.)	1	0	2	1	0	2	2	1	1	2	1	0	1	1	0	2	0	2	1	1	2	1	1	0	1	1	1	1	6	12
0000/09/02 2:20:11 pm GMT+6	Yes	Male	Below 00 Years	Big City	Below 7 hours	Low	Frequently	Modest	Undergraduate- First Year	South Asia (e.g., Bangladesh, Pakistan, Afganistan, Maldives etc.)	1	2	3	1	2	3	3	2	1	3	2	2	2	3	2	0	3	3	1	2	0	0	1	0	0	0	1	0	2	4
0000/09/02 2:20:32 pm GMT+6	Yes	Male	Between 00 to 03 Years	Big City	Below 7 hours	Low	Frequently	Low	Undergraduate- First Year	South Asia (e.g., Bangladesh, Pakistan, Afganistan, Maldives etc.)	3	0	2	2	0	1	2	2	0	2	1	1	1	1	1	1	2	2	1	1	0	0	1	0	0	0	1	0	2	4
0000/09/02 2:21:06 pm GMT+6	Yes	Male	Between 00 to 03 Years	Small City/ Town	Below 7 hours	Low	Always	Modest	Undergraduate- First Year	South Asia (e.g., Bangladesh, Pakistan, Afganistan, Maldives etc.)	2	1	2	1	0	2	2	2	3	1	1	0	3	1	3	0	1	2	3	3	3	1	0	2	1	1	3	2	10	20
0000/09/02 2:21:07 pm GMT+6	Yes	Female	Below 00 Years	Big City	7-9 hours	Modest	Frequently	Low	Undergraduate- First Year	South Asia (e.g., Bangladesh, Pakistan, Afganistan, Maldives etc.)	0	1	3	0	2	3	0	0	2	1	0	0	0	0	2	3	0	0	1	0	3	0	1	0	2	2	0	0	5	10
0000/09/02 2:21:00 pm GMT+6	Yes	Female	Below 00 Years	Big City	Below 7 hours	Low	Always	Low	Undergraduate- First Year	South Asia (e.g., Bangladesh, Pakistan, Afganistan, Maldives etc.)	1	0	3	0	0	0	3	1	2	3	3	0	3	3	0	1	0	0	2	0	0	1	1	2	2	1	3	3	13	26
0000/09/02 2:21:23 pm GMT+6	Yes	Male	Below 00 Years	Big City	Below 7 hours	Modest	Frequently	Modest	Undergraduate- First Year	South Asia (e.g., Bangladesh, Pakistan, Afganistan, Maldives etc.)	2	2	3	1	2	0	2	1	2	1	1	0	3	1	3	0	1	3	2	1	0	0	1	0	2	1	0	0	4	8
0000/09/02 2:21:29 pm GMT+6	Yes	Female	Below 00 Years	Big City	Below 7 hours	Low	Always	Low	Undergraduate- First Year	South Asia (e.g., Bangladesh, Pakistan, Afganistan, Maldives etc.)	0	0	1	1	0	1	0	0	2	0	0	0	0	0	0	2	0	1	0	1	0	1	1	1	1	2	1	1	8	16
0000/09/02 2:22:03 pm GMT+6	Yes	Female	Between 00 to 03 Years	Big City	Below 7 hours	Low	Always	Modest	Undergraduate- First Year	South Asia (e.g., Bangladesh, Pakistan, Afganistan, Maldives etc.)	2	2	0	0	0	2	2	0	1	1	0	1	3	2	1	2	1	1	2	3	1	1	1	0	2	1	3	3	11	22
0000/09/02 2:22:20 pm GMT+6	Yes	Male	Below 00 Years	Small City/ Town	Below 7 hours	Modest	Always	Low	Undergraduate- First Year	South Asia (e.g., Bangladesh, Pakistan, Afganistan, Maldives etc.)	1	1	0	0	0	0	0	0	0	1	0	0	1	3	0	2	1	1	0	2	1	1	3	1	1	2	2	1	11	22
0000/09/02 2:23:00 pm GMT+6	Yes	Male	Below 00 Years	Big City	Below 7 hours	Low	Always	Modest	Undergraduate- First Year	South Asia (e.g., Bangladesh, Pakistan, Afganistan, Maldives etc.)	1	2	0	0	1	0	2	0	2	1	0	0	3	0	2	0	2	2	2	0	0	1	0	0	0	0	0	0	1	2
0000/09/02 2:23:01 pm GMT+6	Yes	Female	Below 00 Years	Big City	Below 7 hours	Low	Always	Modest	Undergraduate- First Year	South Asia (e.g., Bangladesh, Pakistan, Afganistan, Maldives etc.)	2	2	1	1	2	0	3	1	3	3	0	2	3	3	0	1	2	3	0	2	3	0	1	0	0	0	3	2	6	12
0000/09/02 2:23:10 pm GMT+6	Yes	Male	Below 00 Years	Big City	Below 7 hours	Modest	Always	Low	Undergraduate- First Year	South Asia (e.g., Bangladesh, Pakistan, Afganistan, Maldives etc.)	2	1	2	2	1	0	1	1	1	2	1	1	2	2	0	1	0	2	1	1	0	0	0	0	0	0	0	0	0	0
0000/09/02 2:26:00 pm GMT+6	Yes	Male	Below 00 Years	Small City/ Town	Below 7 hours	Low	Frequently	Modest	Undergraduate- First Year	South Asia (e.g., Bangladesh, Pakistan, Afganistan, Maldives etc.)	1	0	0	0	0	1	1	1	2	1	1	0	2	0	1	1	1	1	0	1	0	1	2	2	2	2	3	3	15	30
0000/09/02 2:26:10 pm GMT+6	Yes	Female	Below 00 Years	Big City	Below 7 hours	Modest	Always	Low	Undergraduate- Second Year	South Asia (e.g., Bangladesh, Pakistan, Afganistan, Maldives etc.)	1	2	2	1	1	1	2	1	0	2	2	2	2	3	1	2	2	2	2	2	0	0	0	0	0	0	0	0	0	0
0000/09/02 2:27:07 pm GMT+6	Yes	Male	Between 00 to 03 Years	Big City	7-9 hours	Modest	Frequently	Modest	Undergraduate- First Year	South East Asia (e.g., Malaysia, Indonesia, Brunei etc.)	0	0	0	0	0	0	0	0	0	1	1	0	0	0	0	1	0	1	0	0	1	0	1	1	0	1	0	0	3	6
0000/09/02 2:27:36 pm GMT+6	Yes	Male	Between 00 to 03 Years	Big City	Below 7 hours	Low	Always	Modest	Undergraduate- First Year	South Asia (e.g., Bangladesh, Pakistan, Afganistan, Maldives etc.)	1	0	3	3	1	0	1	0	1	1	0	0	1	2	3	2	1	3	1	2	0	2	2	0	3	0	3	3	13	26
0000/09/02 2:28:10 pm GMT+6	Yes	Male	Between 00 to 03 Years	Big City	7-9 hours	Modest	Always	Modest	Undergraduate- First Year	South Asia (e.g., Bangladesh, Pakistan, Afganistan, Maldives etc.)	2	1	1	0	0	0	1	0	3	0	0	0	1	0	2	2	0	2	1	1	0	1	2	1	0	1	0	0	5	10
0000/09/02 2:30:01 pm GMT+6	Yes	Female	Between 00 to 03 Years	Big City	Below 7 hours	Low	Sometimes	Modest	Undergraduate- First Year	South Asia (e.g., Bangladesh, Pakistan, Afganistan, Maldives etc.)	1	0	1	1	0	0	3	2	3	3	1	1	2	3	0	3	3	3	2	3	2	3	3	3	3	3	3	3	21	42
0000/09/02 2:30:36 pm GMT+6	Yes	Male	Below 00 Years	Big City	Below 7 hours	Low	Frequently	High	Undergraduate- First Year	South Asia (e.g., Bangladesh, Pakistan, Afganistan, Maldives etc.)	2	2	3	2	2	0	3	1	0	2	2	2	3	3	3	0	2	3	2	2	0	0	0	0	0	0	0	0	0	0
0000/09/02 2:32:02 pm GMT+6	Yes	Male	Below 00 Years	Big City	7-9 hours	Modest	Frequently	Modest	Undergraduate- First Year	South Asia (e.g., Bangladesh, Pakistan, Afganistan, Maldives etc.)	1	1	2	2	2	0	1	0	0	0	0	0	2	0	2	0	1	1	0	2	1	0	0	0	0	0	0	0	0	0
0000/09/02 2:32:33 pm GMT+6	Yes	Male	Below 00 Years	Big City	Below 7 hours	Modest	Always	High	Undergraduate- First Year	South Asia (e.g., Bangladesh, Pakistan, Afganistan, Maldives etc.)	3	1	2	2	2	0	2	2	0	0	2	1	2	2	2	2	2	2	2	2	0	0	0	0	0	0	0	0	0	0
0000/09/02 2:33:30 pm GMT+6	Yes	Female	Below 00 Years	Big City	Below 7 hours	Low	Frequently	Low	Undergraduate- First Year	South Asia (e.g., Bangladesh, Pakistan, Afganistan, Maldives etc.)	1	0	0	0	0	0	1	1	1	1	0	1	1	1	1	1	0	1	1	0	1	2	2	2	2	2	3	0	13	26
0000/09/02 2:37:01 pm GMT+6	Yes	Female	Below 00 Years	Big City	Below 7 hours	Low	Always	Low	Undergraduate- First Year	South Asia (e.g., Bangladesh, Pakistan, Afganistan, Maldives etc.)	0	0	0	0	0	1	2	1	2	1	0	0	2	0	1	0	0	0	0	0	0	1	1	1	2	1	3	3	12	24
0000/09/02 2:37:02 pm GMT+6	Yes	Male	Between 00 to 03 Years	Small City/ Town	Below 7 hours	Modest	Frequently	Low	Undergraduate- First Year	South Asia (e.g., Bangladesh, Pakistan, Afganistan, Maldives etc.)	2	1	3	2	1	2	2	2	0	2	1	1	2	1	0	1	1	2	2	0	0	0	0	0	0	0	0	0	0	0
0000/09/02 2:37:03 pm GMT+6	Yes	Male	Below 00 Years	Small City/ Town	Below 7 hours	Low	Frequently	High	Undergraduate- First Year	South Asia (e.g., Bangladesh, Pakistan, Afganistan, Maldives etc.)	2	2	2	0	1	2	1	0	3	0	2	0	0	0	2	2	0	1	0	0	3	2	2	2	2	2	2	2	14	28
0000/09/02 2:37:38 pm GMT+6	Yes	Female	Between 00 to 03 Years	Big City	7-9 hours	Low	Always	Low	Undergraduate- First Year	South Asia (e.g., Bangladesh, Pakistan, Afganistan, Maldives etc.)	0	0	1	0	0	0	3	1	0	3	0	1	2	2	1	0	1	1	2	0	0	0	3	0	2	3	0	0	8	16
0000/09/02 2:38:08 pm GMT+6	Yes	Male	Between 00 to 03 Years	Big City	Below 7 hours	Low	Sometimes	Modest	Undergraduate- First Year	South Asia (e.g., Bangladesh, Pakistan, Afganistan, Maldives etc.)	1	2	2	1	0	2	2	0	0	0	0	0	0	0	1	1	0	1	0	1	1	3	3	3	3	3	3	3	21	42
0000/09/02 3:02:08 pm GMT+6	Yes	Female	Below 00 Years	Big City	Below 7 hours	Low	Always	Low	Undergraduate- First Year	South Asia (e.g., Bangladesh, Pakistan, Afganistan, Maldives etc.)	0	0	0	0	0	2	1	1	2	1	0	0	2	0	1	0	0	0	0	0	0	2	3	3	3	3	3	3	20	40
0000/09/02 3:06:07 pm GMT+6	Yes	Male	Below 00 Years	Big City	Below 7 hours	Modest	Always	Low	Undergraduate- First Year	South Asia (e.g., Bangladesh, Pakistan, Afganistan, Maldives etc.)	3	3	1	2	1	0	0	0	2	1	1	0	1	2	3	0	1	3	1	3	0	2	1	2	3	2	1	2	13	26
0000/09/02 3:28:11 pm GMT+6	Yes	Female	Between 00 to 03 Years	Small City/ Town	7-9 hours	Modest	Always	Modest	Undergraduate- Third Year	South Asia (e.g., Bangladesh, Pakistan, Afganistan, Maldives etc.)	2	0	2	0	0	0	2	1	0	0	0	0	1	1	2	0	1	2	1	0	0	1	1	2	2	1	2	2	11	22
0000/09/02 3:31:32 pm GMT+6	Yes	Female	Below 00 Years	Big City	Below 7 hours	Modest	Always	Low	Undergraduate- First Year	South Asia (e.g., Bangladesh, Pakistan, Afganistan, Maldives etc.)	2	0	2	0	0	0	2	1	1	1	0	0	1	1	0	1	1	2	0	0	0	1	2	0	2	0	2	2	9	18
0000/09/02 6:22:08 pm GMT+6	Yes	Male	Between 00 to 03 Years	Big City	Below 7 hours	Low	Always	Low	Undergraduate- Third Year	South Asia (e.g., Bangladesh, Pakistan, Afganistan, Maldives etc.)	1	0	2	1	0	0	1	0	1	2	2	3	1	3	1	0	1	1	1	2	0	3	1	0	3	1	3	3	14	28
0000/09/02 6:27:32 pm GMT+6	Yes	Female	Below 00 Years	Big City	7-9 hours	Modest	Frequently	Low	Undergraduate- Second Year	South Asia (e.g., Bangladesh, Pakistan, Afganistan, Maldives etc.)	2	2	0	0	1	1	1	0	2	0	1	0	1	1	2	0	1	2	1	2	0	0	1	0	1	0	1	0	3	6
0000/09/02 7:00:09 pm GMT+6	Yes	Male	Between 00 to 03 Years	Village/ Rural area	Below 7 hours	Modest	Frequently	Low	Undergraduate- Third Year	South Asia (e.g., Bangladesh, Pakistan, Afganistan, Maldives etc.)	0	0	0	0	0	0	0	0	1	0	0	0	0	0	0	0	0	0	0	0	0	0	0	0	0	0	0	0	0	0
0000/09/02 7:00:22 pm GMT+6	Yes	Male	Between 00 to 03 Years	Small City/ Town	Below 7 hours	Modest	Always	Low	Undergraduate- Third Year	South Asia (e.g., Bangladesh, Pakistan, Afganistan, Maldives etc.)	0	0	0	0	0	0	0	0	0	0	0	0	0	0	0	1	0	0	0	0	0	3	3	3	3	3	3	3	21	42
0000/09/02 7:06:13 pm GMT+6	Yes	Female	Between 00 to 03 Years	Big City	Below 7 hours	Low	Always	Low	Undergraduate- Second Year	South Asia (e.g., Bangladesh, Pakistan, Afganistan, Maldives etc.)	0	0	0	0	0	2	1	0	2	2	1	0	2	2	1	0	0	1	0	3	0	1	3	1	2	2	3	3	15	30
0000/09/02 7:28:02 pm GMT+6	Yes	Male	Between 00 to 03 Years	Small City/ Town	Below 7 hours	Low	Sometimes	Low	Undergraduate- Third Year	South Asia (e.g., Bangladesh, Pakistan, Afganistan, Maldives etc.)	0	0	2	2	3	2	0	0	2	0	0	0	0	2	2	2	2	3	0	0	0	0	0	0	0	0	0	0	0	0
0000/09/02 8:06:10 pm GMT+6	Yes	Female	Between 00 to 03 Years	Big City	Below 7 hours	Low	Frequently	Low	Undergraduate- Second Year	South Asia (e.g., Bangladesh, Pakistan, Afganistan, Maldives etc.)	1	1	3	1	2	0	1	1	3	1	1	1	1	1	0	0	0	1	1	1	0	3	2	3	3	3	3	3	20	40
0000/09/02 8:09:11 pm GMT+6	Yes	Male	Between 00 to 03 Years	Big City	7-9 hours	Low	Always	Modest	Undergraduate- Fourth Year	South Asia (e.g., Bangladesh, Pakistan, Afganistan, Maldives etc.)	0	0	2	1	1	0	2	2	3	3	2	2	3	1	2	0	0	1	0	1	1	0	0	0	0	0	0	0	0	0
0000/09/02 9:01:01 pm GMT+6	Yes	Male	Below 00 Years	Small City/ Town	7-9 hours	Modest	Frequently	Low	Undergraduate- First Year	South Asia (e.g., Bangladesh, Pakistan, Afganistan, Maldives etc.)	2	1	2	1	2	0	2	0	0	1	1	1	2	1	2	0	0	2	0	1	1	0	1	1	0	1	1	0	4	8
0000/09/02 9:03:32 pm GMT+6	Yes	Male	Between 00 to 03 Years	Big City	Below 7 hours	Modest	Always	Modest	Undergraduate- Fourth Year	South Asia (e.g., Bangladesh, Pakistan, Afganistan, Maldives etc.)	3	3	1	3	2	0	1	1	2	3	2	3	3	3	2	1	0	1	1	2	0	0	1	0	0	1	0	0	2	4
0000/09/02 9:30:08 pm GMT+6	Yes	Male	Between 00 to 03 Years	Big City	7-9 hours	Modest	Always	Low	Undergraduate- Fourth Year	South Asia (e.g., Bangladesh, Pakistan, Afganistan, Maldives etc.)	0	0	0	0	1	3	0	0	1	0	0	0	3	1	0	3	0	0	0	0	0	0	0	0	0	0	0	0	0	0
0000/09/03 2:18:03 am GMT+6	Yes	Male	Between 06 to 10 Years	Big City	7-9 hours	Modest	Always	Low	Postgraduate	South Asia (e.g., Bangladesh, Pakistan, Afganistan, Maldives etc.)	3	2	3	2	1	0	1	1	1	2	1	1	2	2	3	0	0	2	1	3	0	0	2	0	0	0	0	0	2	4
0000/09/03 00:08:03 am GMT+6	Yes	Female	Between 00 to 03 Years	Big City	Below 7 hours	Low	Frequently	Low	Undergraduate- Second Year	South Asia (e.g., Bangladesh, Pakistan, Afganistan, Maldives etc.)	0	0	0	0	0	1	0	0	1	0	0	0	0	0	0	0	1	0	0	0	1	0	3	2	2	3	3	3	16	32
0000/09/03 8:00:21 pm GMT+6	Yes	Female	Below 00 Years	Big City	Below 7 hours	Modest	Always	Low	Undergraduate- First Year	South Asia (e.g., Bangladesh, Pakistan, Afganistan, Maldives etc.)	1	2	3	1	1	0	0	0	3	1	0	0	1	1	1	0	1	2	0	2	0	1	2	2	1	0	3	3	12	24
0000/09/03 00:33:12 pm GMT+6	Yes	Female	Below 00 Years	Big City	Above 9 hours	Modest	Frequently	Modest	Undergraduate- First Year	South Asia (e.g., Bangladesh, Pakistan, Afganistan, Maldives etc.)	1	1	2	2	2	0	2	1	2	2	2	1	2	2	2	1	2	3	1	1	0	0	0	0	0	0	0	0	0	0
0000/09/03 00:07:11 pm GMT+6	Yes	Male	Between 00 to 03 Years	Big City	7-9 hours	Modest	Always	Modest	Undergraduate- First Year	South Asia (e.g., Bangladesh, Pakistan, Afganistan, Maldives etc.)	0	0	3	2	0	0	0	2	2	2	0	0	2	3	2	0	1	3	0	2	0	1	1	1	2	2	2	2	11	22
0000/09/03 00:00:00 pm GMT+6	Yes	Female	Below 00 Years	Big City	Below 7 hours	Modest	Always	Low	Undergraduate- First Year	South Asia (e.g., Bangladesh, Pakistan, Afganistan, Maldives etc.)	2	2	1	1	2	0	1	0	2	0	0	0	0	2	2	0	0	1	0	1	0	0	0	0	0	0	0	0	0	0
0000/09/06 3:00:09 pm GMT+6	Yes	Male	Between 00 to 03 Years	Small City/ Town	7-9 hours	Modest	Always	Modest	Postgraduate	South Asia (e.g., Bangladesh, Pakistan, Afganistan, Maldives etc.)	2	3	2	1	2	0	1	1	0	0	1	1	2	2	2	0	2	3	0	2	0	1	0	1	1	1	0	2	6	12
0000/09/07 8:22:36 am GMT+6	Yes	Male	Between 00 to 03 Years	Big City	7-9 hours	Modest	Always	Modest	Postgraduate	South Asia (e.g., Bangladesh, Pakistan, Afganistan, Maldives etc.)	3	2	2	1	2	0	1	1	2	0	2	2	2	1	1	0	0	2	0	1	1	0	1	0	0	0	0	0	1	2
0000/09/07 6:17:01 pm GMT+6	Yes	Male	Between 00 to 03 Years	Small City/ Town	Below 7 hours	High	Always	Modest	Undergraduate- First Year	Africa (e.g., Uganda, Nigeria, Gambia, Cameroon, Egypt etc.)	2	1	3	3	3	2	3	1	2	1	0	0	0	1	3	0	3	1	0	3	3	0	0	1	2	3	2	3	11	22
0000/09/07 6:29:10 pm GMT+6	Yes	Female	Below 00 Years	Small City/ Town	7-9 hours	Modest	Always	Modest	Undergraduate- First Year	Africa (e.g., Uganda, Nigeria, Gambia, Cameroon, Egypt etc.)	0	0	0	0	0	0	2	2	3	0	3	1	1	3	0	0	1	1	2	3	0	0	0	0	0	0	0	0	0	0
0000/09/07 7:06:27 pm GMT+6	Yes	Male	Between 00 to 03 Years	Big City	7-9 hours	Modest	Frequently	Low	Undergraduate- Second Year	Africa (e.g., Uganda, Nigeria, Gambia, Cameroon, Egypt etc.)	1	2	2	1	3	1	2	1	1	1	1	2	2	2	2	1	1	2	1	3	2	1	1	1	1	1	1	1	7	14
0000/09/07 7:39:06 pm GMT+6	Yes	Female	Between 00 to 03 Years	Big City	Below 7 hours	Modest	Frequently	Modest	Undergraduate- Third Year	Africa (e.g., Uganda, Nigeria, Gambia, Cameroon, Egypt etc.)	0	0	3	0	0	1	2	0	0	0	0	3	0	3	3	0	0	3	0	2	0	0	0	0	0	0	1	0	1	2
0000/09/07 8:13:09 pm GMT+6	Yes	Male	Between 00 to 03 Years	Big City	Below 7 hours	Low	Sometimes	Low	Undergraduate- Third Year	Africa (e.g., Uganda, Nigeria, Gambia, Cameroon, Egypt etc.)	1	0	0	0	1	0	0	0	0	0	0	0	0	0	0	0	0	0	0	0	0	0	0	0	0	0	0	0	0	0
0000/09/07 9:09:09 pm GMT+6	Yes	Female	Between 00 to 03 Years	Big City	7-9 hours	Modest	Sometimes	Low	Undergraduate- Third Year	Africa (e.g., Uganda, Nigeria, Gambia, Cameroon, Egypt etc.)	3	3	3	3	3	0	3	2	3	3	1	2	2	2	3	3	3	2	2	3	3	2	3	3	2	2	0	0	12	24
0000/09/07 9:08:09 pm GMT+6	Yes	Male	Between 00 to 03 Years	Small City/ Town	Below 7 hours	Low	Always	High	Undergraduate- Fourth Year	South Asia (e.g., Bangladesh, Pakistan, Afganistan, Maldives etc.)	2	1	3	2	0	0	1	0	1	1	1	0	1	2	2	0	1	3	0	3	0	0	2	0	2	1	1	0	6	12
0000/09/07 9:32:20 pm GMT+6	Yes	Male	Between 00 to 03 Years	Big City	Below 7 hours	Modest	Always	Modest	Undergraduate- Fourth Year	South Asia (e.g., Bangladesh, Pakistan, Afganistan, Maldives etc.)	1	1	2	0	1	0	1	0	2	3	1	1	2	0	0	1	0	2	2	0	1	3	2	1	2	3	2	1	14	28
0000/09/07 9:37:32 pm GMT+6	Yes	Male	Between 00 to 03 Years	Big City	7-9 hours	Modest	Always	Modest	Undergraduate- Third Year	South Asia (e.g., Bangladesh, Pakistan, Afganistan, Maldives etc.)	2	1	2	0	0	2	1	0	0	1	0	1	2	3	0	1	2	2	2	2	2	3	3	3	3	3	3	3	21	42
0000/09/07 00:02:20 pm GMT+6	Yes	Female	Between 00 to 03 Years	Small City/ Town	Below 7 hours	Modest	Always	Low	Undergraduate- Third Year	South Asia (e.g., Bangladesh, Pakistan, Afganistan, Maldives etc.)	1	1	2	1	0	0	2	1	0	1	1	0	0	0	0	0	0	1	0	0	0	0	0	0	0	0	0	0	0	0
0000/09/07 00:09:08 pm GMT+6	Yes	Male	Between 00 to 03 Years	Big City	Below 7 hours	Low	Always	Low	Undergraduate- Third Year	South Asia (e.g., Bangladesh, Pakistan, Afganistan, Maldives etc.)	0	0	1	1	0	1	1	0	3	0	0	1	0	0	3	3	0	2	0	0	0	2	2	1	1	1	1	1	9	18
0000/09/07 00:01:20 pm GMT+6	Yes	Male	Between 00 to 03 Years	Big City	Below 7 hours	Low	Always	Modest	Undergraduate- Fourth Year	South Asia (e.g., Bangladesh, Pakistan, Afganistan, Maldives etc.)	2	0	1	0	2	0	2	0	1	2	0	2	1	1	0	3	0	2	0	0	3	1	1	1	2	2	1	0	8	16
0000/09/07 00:06:00 pm GMT+6	Yes	Male	Between 00 to 03 Years	Big City	7-9 hours	Modest	Always	Low	Undergraduate- Third Year	South Asia (e.g., Bangladesh, Pakistan, Afganistan, Maldives etc.)	1	2	1	2	2	0	3	1	0	2	1	0	2	3	3	0	1	3	1	1	0	1	1	1	1	1	0	0	5	10
0000/09/07 00:01:37 pm GMT+6	Yes	Male	Between 00 to 03 Years	Big City	Below 7 hours	Low	Always	Low	Undergraduate- Fourth Year	South Asia (e.g., Bangladesh, Pakistan, Afganistan, Maldives etc.)	2	1	0	0	1	1	2	2	3	1	1	0	1	2	0	2	0	1	1	2	0	1	3	2	1	3	2	0	12	24
0000/09/07 00:08:09 pm GMT+6	Yes	Female	Between 00 to 03 Years	Big City	Below 7 hours	Low	Always	Low	Undergraduate- Third Year	South Asia (e.g., Bangladesh, Pakistan, Afganistan, Maldives etc.)	1	0	0	0	1	1	0	0	1	0	0	0	0	0	0	1	0	0	0	0	1	1	1	2	3	0	0	0	7	14
0000/09/07 00:08:37 pm GMT+6	Yes	Male	Between 00 to 03 Years	Big City	Below 7 hours	Low	Always	Low	Undergraduate- Third Year	South Asia (e.g., Bangladesh, Pakistan, Afganistan, Maldives etc.)	0	3	0	0	3	2	0	0	3	0	0	0	1	0	0	2	0	1	0	0	0	3	3	2	2	3	0	0	13	26
0000/09/07 00:09:03 pm GMT+6	Yes	Female	Between 00 to 03 Years	Big City	Below 7 hours	Modest	Always	Low	Undergraduate- Fourth Year	South Asia (e.g., Bangladesh, Pakistan, Afganistan, Maldives etc.)	1	0	1	1	1	1	1	0	1	1	0	0	1	2	0	1	0	2	0	3	1	2	1	0	1	0	0	0	4	8
0000/09/07 00:09:00 pm GMT+6	Yes	Male	Between 00 to 03 Years	Village/ Rural area	7-9 hours	Modest	Frequently	Low	Undergraduate- Fourth Year	South Asia (e.g., Bangladesh, Pakistan, Afganistan, Maldives etc.)	1	0	1	2	0	1	2	0	1	0	0	1	1	1	0	1	0	2	1	0	2	2	3	2	2	1	3	1	14	28
0000/09/07 00:10:02 pm GMT+6	Yes	Male	Between 00 to 03 Years	Big City	Below 7 hours	Low	Always	Low	Undergraduate- Fourth Year	South Asia (e.g., Bangladesh, Pakistan, Afganistan, Maldives etc.)	0	0	2	0	0	0	1	0	3	0	0	0	0	0	0	2	0	3	0	3	0	3	3	1	2	3	3	3	18	36
0000/09/07 00:16:02 pm GMT+6	Yes	Male	Above 13 Years	Big City	Below 7 hours	Modest	Always	High	Undergraduate- First Year	Africa (e.g., Uganda, Nigeria, Gambia, Cameroon, Egypt etc.)	1	1	1	1	1	0	1	1	0	0	1	1	1	1	1	0	1	1	1	1	0	0	0	0	0	0	0	0	0	0
0000/09/07 00:16:38 pm GMT+6	Yes	Male	Between 00 to 03 Years	Big City	7-9 hours	Low	Frequently	Low	Undergraduate- Fourth Year	South Asia (e.g., Bangladesh, Pakistan, Afganistan, Maldives etc.)	0	0	0	0	0	0	0	0	0	0	0	0	0	0	2	2	2	0	0	0	3	2	3	2	3	3	3	0	16	32
0000/09/07 00:18:03 pm GMT+6	Yes	Female	Between 00 to 03 Years	Big City	Below 7 hours	Modest	Always	Low	Undergraduate- Fourth Year	South Asia (e.g., Bangladesh, Pakistan, Afganistan, Maldives etc.)	1	0	2	2	0	0	2	1	3	3	1	1	2	1	2	0	0	2	1	0	0	1	2	3	2	1	3	3	15	30
0000/09/07 00:30:06 pm GMT+6	Yes	Male	Between 00 to 03 Years	Big City	7-9 hours	Low	Always	Low	Undergraduate- Fourth Year	South Asia (e.g., Bangladesh, Pakistan, Afganistan, Maldives etc.)	0	0	0	0	0	1	0	0	1	0	0	0	2	2	0	2	0	2	0	2	0	2	2	2	2	2	2	3	15	30
0000/09/07 00:31:10 pm GMT+6	Yes	Male	Between 00 to 03 Years	Big City	7-9 hours	High	Frequently	High	Undergraduate- Fourth Year	South Asia (e.g., Bangladesh, Pakistan, Afganistan, Maldives etc.)	3	0	3	2	1	0	2	0	1	3	2	2	2	1	2	1	2	2	2	3	1	0	0	0	0	0	0	0	0	0
0000/09/07 00:33:07 pm GMT+6	Yes	Male	Between 00 to 03 Years	Big City	7-9 hours	Low	Sometimes	Low	Undergraduate- Fourth Year	South Asia (e.g., Bangladesh, Pakistan, Afganistan, Maldives etc.)	0	0	1	0	0	0	1	0	3	0	0	0	1	3	1	1	1	2	0	0	0	0	0	0	0	0	0	0	0	0
0000/09/07 00:02:00 pm GMT+6	Yes	Female	Between 00 to 03 Years	Big City	Below 7 hours	Modest	Always	Modest	Undergraduate- Fourth Year	South Asia (e.g., Bangladesh, Pakistan, Afganistan, Maldives etc.)	3	2	1	0	1	2	1	1	1	3	2	2	3	1	1	1	0	2	2	2	0	1	1	0	1	1	0	0	4	8
0000/09/07 00:03:01 pm GMT+6	Yes	Male	Below 00 Years	Small City/ Town	7-9 hours	Modest	Always	Modest	Undergraduate- Fourth Year	South Asia (e.g., Bangladesh, Pakistan, Afganistan, Maldives etc.)	2	0	1	1	1	0	2	3	0	2	0	1	2	3	2	1	2	2	0	0	0	0	0	0	0	0	0	0	0	0
0000/09/07 00:09:01 pm GMT+6	Yes	Female	Between 00 to 03 Years	Big City	Below 7 hours	Low	Frequently	High	Undergraduate- Fourth Year	South Asia (e.g., Bangladesh, Pakistan, Afganistan, Maldives etc.)	2	0	3	3	1	2	1	0	1	2	0	1	2	1	2	1	0	3	1	3	0	3	3	3	3	3	3	3	21	42
0000/09/07 00:01:11 pm GMT+6	Yes	Male	Between 00 to 03 Years	Big City	Below 7 hours	Modest	Sometimes	Low	Undergraduate- Third Year	Africa (e.g., Uganda, Nigeria, Gambia, Cameroon, Egypt etc.)	1	1	0	0	1	0	3	0	1	0	0	0	3	0	2	0	3	3	2	2	0	0	0	0	0	0	0	0	0	0
0000/09/07 00:06:00 pm GMT+6	Yes	Male	Between 00 to 03 Years	Small City/ Town	Below 7 hours	Modest	Frequently	Modest	Undergraduate- Fourth Year	South Asia (e.g., Bangladesh, Pakistan, Afganistan, Maldives etc.)	1	0	2	2	1	0	2	1	0	0	0	0	1	1	2	1	0	1	0	0	0	0	0	0	0	0	0	1	1	2
0000/09/07 00:09:08 pm GMT+6	Yes	Male	Between 00 to 03 Years	Big City	7-9 hours	Modest	Frequently	Modest	Undergraduate- Fourth Year	South Asia (e.g., Bangladesh, Pakistan, Afganistan, Maldives etc.)	1	1	2	1	0	1	1	1	1	1	2	1	2	1	1	1	0	0	1	0	1	2	1	0	1	1	0	0	5	10
0000/09/07 00:17:16 pm GMT+6	Yes	Male	Between 06 to 10 Years	Big City	Below 7 hours	Low	Sometimes	Modest	Postgraduate	Africa (e.g., Uganda, Nigeria, Gambia, Cameroon, Egypt etc.)	0	1	3	2	3	0	2	0	0	2	0	0	0	2	2	0	0	0	0	0	0	0	0	0	0	0	0	0	0	0
0000/09/07 00:33:36 pm GMT+6	Yes	Male	Between 00 to 03 Years	Big City	Below 7 hours	Modest	Always	Modest	Undergraduate- Fourth Year	South Asia (e.g., Bangladesh, Pakistan, Afganistan, Maldives etc.)	0	1	2	2	2	0	3	0	1	2	0	1	2	2	1	0	0	2	0	3	0	0	1	0	0	0	0	0	1	2
0000/09/07 00:37:18 pm GMT+6	Yes	Female	Between 06 to 10 Years	Small City/ Town	Below 7 hours	Low	Sometimes	Modest	Undergraduate- Second Year	Africa (e.g., Uganda, Nigeria, Gambia, Cameroon, Egypt etc.)	0	0	1	1	0	0	2	1	0	0	0	0	0	1	3	2	3	3	1	3	0	0	0	0	1	0	0	0	1	2
0000/09/08 00:06:08 am GMT+6	Yes	Male	Between 00 to 03 Years	Small City/ Town	Below 7 hours	Modest	Always	Low	Undergraduate- Fourth Year	South Asia (e.g., Bangladesh, Pakistan, Afganistan, Maldives etc.)	3	1	3	3	0	3	1	0	0	0	0	0	2	0	0	3	0	0	0	0	0	2	3	2	2	1	2	2	14	28
0000/09/08 00:01:00 am GMT+6	Yes	Male	Between 00 to 03 Years	Big City	Below 7 hours	Low	Always	Low	Undergraduate- Second Year	South Asia (e.g., Bangladesh, Pakistan, Afganistan, Maldives etc.)	0	0	1	1	0	0	1	0	1	2	1	0	2	3	0	2	1	2	0	0	2	3	3	3	3	3	3	3	21	42
0000/09/08 00:07:17 am GMT+6	Yes	Male	Below 00 Years	Big City	Below 7 hours	Low	Always	Low	Undergraduate- Second Year	South Asia (e.g., Bangladesh, Pakistan, Afganistan, Maldives etc.)	3	2	0	0	0	1	2	0	0	1	1	1	1	1	2	1	0	0	0	0	0	3	1	3	3	3	3	3	19	38
0000/09/08 00:00:06 am GMT+6	Yes	Male	Between 00 to 03 Years	Big City	Below 7 hours	Low	Frequently	Low	Undergraduate- Second Year	South Asia (e.g., Bangladesh, Pakistan, Afganistan, Maldives etc.)	0	0	1	0	0	0	0	0	0	0	0	1	1	0	2	1	2	2	0	3	0	1	2	2	2	2	3	3	15	30
0000/09/08 0:18:11 am GMT+6	Yes	Male	Between 00 to 03 Years	Big City	Below 7 hours	Modest	Frequently	Low	Undergraduate- Second Year	South Asia (e.g., Bangladesh, Pakistan, Afganistan, Maldives etc.)	0	1	0	1	0	1	0	1	0	2	0	0	1	1	0	2	0	2	0	1	0	0	1	0	1	0	0	2	4	8
0000/09/08 0:19:00 am GMT+6	Yes	Male	Between 00 to 03 Years	Small City/ Town	Below 7 hours	Modest	Always	Modest	Undergraduate- Third Year	Africa (e.g., Uganda, Nigeria, Gambia, Cameroon, Egypt etc.)	0	0	0	1	0	0	0	1	0	1	0	0	0	0	0	0	0	0	1	0	0	0	0	0	0	0	1	0	1	2
0000/09/08 2:10:00 am GMT+6	Yes	Male	Between 00 to 03 Years	Big City	Below 7 hours	Low	Frequently	Modest	Undergraduate- Fourth Year	South Asia (e.g., Bangladesh, Pakistan, Afganistan, Maldives etc.)	0	0	1	0	0	0	0	0	2	0	0	0	2	0	0	3	0	0	0	0	0	2	3	1	1	1	2	0	10	20
0000/09/08 2:16:13 am GMT+6	Yes	Male	Between 00 to 03 Years	Big City	Below 7 hours	Low	Always	Low	Undergraduate- Second Year	South Asia (e.g., Bangladesh, Pakistan, Afganistan, Maldives etc.)	1	0	0	0	0	2	2	1	0	3	2	0	1	2	2	1	1	3	1	0	2	0	3	0	1	0	1	0	5	10
0000/09/08 2:29:12 am GMT+6	Yes	Male	Between 00 to 03 Years	Big City	Below 7 hours	Low	Sometimes	Low	Undergraduate- Fourth Year	South East Asia (e.g., Malaysia, Indonesia, Brunei etc.)	1	1	1	1	1	1	1	0	1	0	1	0	2	0	1	0	0	1	0	1	0	0	0	1	1	0	1	0	3	6
0000/09/08 9:08:00 am GMT+6	Yes	Female	Between 00 to 03 Years	Small City/ Town	Below 7 hours	Low	Always	Low	Undergraduate- Fourth Year	South Asia (e.g., Bangladesh, Pakistan, Afganistan, Maldives etc.)	0	0	0	0	0	2	0	0	2	0	0	0	0	0	0	3	0	1	0	0	3	3	3	3	3	3	3	0	18	36
0000/09/08 00:20:07 pm GMT+6	Yes	Male	Between 00 to 03 Years	Big City	7-9 hours	Low	Sometimes	Low	Undergraduate- First Year	Africa (e.g., Uganda, Nigeria, Gambia, Cameroon, Egypt etc.)	0	0	0	0	0	0	1	0	3	3	1	3	0	3	3	0	3	3	0	2	0	2	3	2	3	2	2	2	16	32
0000/09/08 00:28:02 pm GMT+6	Yes	Male	Below 00 Years	Big City	Below 7 hours	Modest	Always	Modest	Undergraduate- Third Year	Africa (e.g., Uganda, Nigeria, Gambia, Cameroon, Egypt etc.)	1	0	1	1	1	1	2	1	1	1	0	1	1	1	1	1	1	1	1	1	1	1	2	2	2	2	2	2	13	26
0000/09/08 0:00:03 pm GMT+6	Yes	Female	Between 06 to 10 Years	Big City	Below 7 hours	Modest	Always	Low	Postgraduate	Africa (e.g., Uganda, Nigeria, Gambia, Cameroon, Egypt etc.)	2	0	1	0	1	0	1	1	3	0	0	0	1	1	3	0	0	0	0	0	0	0	0	0	0	0	0	0	0	0
0000/09/08 0:02:29 pm GMT+6	Yes	Male	Between 00 to 03 Years	Small City/ Town	7-9 hours	Modest	Always	Modest	Undergraduate- Fourth Year	South Asia (e.g., Bangladesh, Pakistan, Afganistan, Maldives etc.)	2	1	3	1	2	0	1	0	1	0	0	0	1	0	1	0	1	0	1	0	1	1	1	1	1	1	1	1	7	14
0000/09/08 0:18:00 pm GMT+6	Yes	Female	Between 00 to 03 Years	Big City	Below 7 hours	Low	Always	Modest	Undergraduate- Fourth Year	South Asia (e.g., Bangladesh, Pakistan, Afganistan, Maldives etc.)	2	1	3	3	0	0	0	0	2	0	0	0	0	1	2	0	0	1	0	3	0	0	0	0	1	0	0	0	1	2
0000/09/08 0:20:00 pm GMT+6	Yes	Male	Above 13 Years	Big City	Below 7 hours	Low	Always	Modest	Postgraduate	Africa (e.g., Uganda, Nigeria, Gambia, Cameroon, Egypt etc.)	2	2	2	3	3	1	2	1	2	3	2	2	2	1	3	0	1	2	0	2	1	0	0	0	0	0	0	0	0	0
0000/09/08 0:30:16 pm GMT+6	Yes	Male	Between 10 to 13 Years	Big City	Below 7 hours	Modest	Always	Modest	Postgraduate	Africa (e.g., Uganda, Nigeria, Gambia, Cameroon, Egypt etc.)	3	3	3	3	3	0	1	0	3	2	1	0	0	3	1	1	1	1	1	1	0	0	0	1	0	0	0	0	1	2
0000/09/08 0:00:01 pm GMT+6	Yes	Female	Between 00 to 03 Years	Big City	Below 7 hours	Low	Always	Low	Undergraduate- Fourth Year	Africa (e.g., Uganda, Nigeria, Gambia, Cameroon, Egypt etc.)	0	0	0	0	0	0	0	0	0	0	0	0	0	0	0	0	0	0	0	0	0	0	0	0	0	0	0	0	0	0
0000/09/08 3:33:38 pm GMT+6	Yes	Male	Between 00 to 03 Years	Small City/ Town	Below 7 hours	Modest	Always	Modest	Undergraduate- Fourth Year	South Asia (e.g., Bangladesh, Pakistan, Afganistan, Maldives etc.)	2	2	2	1	1	0	2	2	0	2	2	1	2	2	1	0	1	1	1	1	0	0	0	0	0	0	0	0	0	0
0000/09/08 8:21:10 pm GMT+6	Yes	Male	Between 06 to 10 Years	Small City/ Town	Below 7 hours	Modest	Sometimes	Modest	Undergraduate- Second Year	Africa (e.g., Uganda, Nigeria, Gambia, Cameroon, Egypt etc.)	1	1	1	1	1	1	1	1	1	1	1	1	1	1	1	1	1	1	1	1	1	1	1	1	1	1	1	1	7	14
0000/09/08 00:00:00 pm GMT+6	Yes	Male	Between 00 to 03 Years	Big City	Below 7 hours	Modest	Frequently	Modest	Undergraduate- Fourth Year	South Asia (e.g., Bangladesh, Pakistan, Afganistan, Maldives etc.)	2	0	0	0	0	0	2	1	0	2	1	2	3	1	3	0	0	1	1	0	0	0	1	0	0	0	0	0	1	2
0000/09/09 0:00:27 am GMT+6	Yes	Female	Between 00 to 03 Years	Big City	7-9 hours	Modest	Frequently	Modest	Undergraduate- Fourth Year	South Asia (e.g., Bangladesh, Pakistan, Afganistan, Maldives etc.)	0	0	1	0	0	1	0	0	2	0	0	1	0	0	0	0	0	0	0	0	0	0	1	1	1	1	3	1	8	16
0000/09/09 0:27:08 am GMT+6	Yes	Male	Between 00 to 03 Years	Big City	Below 7 hours	Low	Always	Modest	Undergraduate- Fourth Year	South Asia (e.g., Bangladesh, Pakistan, Afganistan, Maldives etc.)	2	2	2	0	0	2	0	0	2	1	0	0	2	0	0	3	0	3	1	3	2	1	2	2	2	3	2	0	12	24
0000/09/09 0:32:23 am GMT+6	Yes	Male	Between 00 to 03 Years	Big City	7-9 hours	Modest	Always	Modest	Undergraduate- Fourth Year	South Asia (e.g., Bangladesh, Pakistan, Afganistan, Maldives etc.)	0	0	3	1	2	1	0	0	1	3	1	0	1	0	1	1	0	3	1	2	0	2	1	1	2	1	2	3	12	24
0000/09/09 0:32:33 am GMT+6	Yes	Male	Between 00 to 03 Years	Big City	Below 7 hours	Low	Frequently	Modest	Undergraduate- Fourth Year	South Asia (e.g., Bangladesh, Pakistan, Afganistan, Maldives etc.)	0	0	0	1	0	2	0	0	2	0	1	0	2	2	0	1	0	0	0	0	1	3	3	3	3	3	3	3	21	42
0000/09/09 1:06:28 am GMT+6	Yes	Male	Between 00 to 03 Years	Big City	7-9 hours	Low	Always	Modest	Undergraduate- Fourth Year	Middle East Asia (e.g., Saudi Arabiya, Qatar, UAE, Iran, Yemen etc.)	2	0	2	3	0	2	2	0	3	0	0	0	0	0	2	2	0	0	1	0	1	0	1	1	0	1	0	1	4	8
0000/09/09 0:17:07 pm GMT+6	Yes	Male	Between 00 to 03 Years	Big City	7-9 hours	Low	Always	Modest	Undergraduate- Fourth Year	Middle East Asia (e.g., Saudi Arabiya, Qatar, UAE, Iran, Yemen etc.)	1	0	2	1	2	0	1	2	0	1	0	0	0	0	1	1	0	1	0	1	1	1	0	1	1	1	1	0	5	10
0000/09/09 8:03:26 pm GMT+6	Yes	Male	Between 00 to 03 Years	Small City/ Town	7-9 hours	Modest	Always	High	Undergraduate- Third Year	Africa (e.g., Uganda, Nigeria, Gambia, Cameroon, Egypt etc.)	1	0	0	0	0	0	0	0	2	1	2	1	2	1	0	0	1	0	0	0	0	1	3	2	3	2	3	3	17	34
0000/09/09 8:07:21 pm GMT+6	Yes	Female	Between 00 to 03 Years	Small City/ Town	7-9 hours	Modest	Always	Low	Undergraduate- Fourth Year	South Asia (e.g., Bangladesh, Pakistan, Afganistan, Maldives etc.)	2	0	3	0	2	0	2	1	3	1	0	0	2	1	1	1	0	1	1	2	0	0	3	1	1	0	0	1	6	12
0000/09/00 0:10:01 am GMT+6	Yes	Male	Between 00 to 03 Years	Small City/ Town	7-9 hours	High	Always	Low	Undergraduate- Second Year	Africa (e.g., Uganda, Nigeria, Gambia, Cameroon, Egypt etc.)	2	1	3	2	2	0	2	0	0	2	0	2	0	2	3	0	3	2	0	1	0	0	0	0	0	0	0	0	0	0
0000/09/00 00:08:39 am GMT+6	Yes	Female	Between 06 to 10 Years	Small City/ Town	Below 7 hours	Modest	Frequently	Low	Undergraduate- Third Year	Africa (e.g., Uganda, Nigeria, Gambia, Cameroon, Egypt etc.)	0	0	1	0	0	1	3	1	1	1	1	1	3	1	3	0	1	0	1	3	0	0	1	0	0	0	0	0	1	2
0000/09/00 00:07:32 am GMT+6	Yes	Female	Between 00 to 03 Years	Small City/ Town	Below 7 hours	Modest	Frequently	Modest	Undergraduate- Third Year	Africa (e.g., Uganda, Nigeria, Gambia, Cameroon, Egypt etc.)	1	0	2	3	2	0	0	0	0	1	0	1	0	1	0	1	2	2	1	1	1	0	1	0	1	1	2	2	7	14
0000/09/03 0:18:08 am GMT+6	Yes	Male	Between 06 to 10 Years	Big City	Below 7 hours	Modest	Frequently	High	Undergraduate- Third Year	Africa (e.g., Uganda, Nigeria, Gambia, Cameroon, Egypt etc.)	3	3	2	3	3	2	3	2	1	3	2	3	3	3	3	0	3	3	2	2	0	0	0	0	0	0	0	0	0	0
0000/09/03 8:08:22 pm GMT+6	Yes	Female	Between 00 to 03 Years	Village/ Rural area	Below 7 hours	Low	Sometimes	Low	Undergraduate- Second Year	Africa (e.g., Uganda, Nigeria, Gambia, Cameroon, Egypt etc.)	0	0	0	0	0	0	0	0	0	0	0	0	0	0	0	0	0	0	0	0	0	0	0	0	0	0	0	0	0	0
0000/09/03 8:10:13 pm GMT+6	Yes	Male	Between 10 to 13 Years	Small City/ Town	Below 7 hours	Low	Always	Modest	Postgraduate	Africa (e.g., Uganda, Nigeria, Gambia, Cameroon, Egypt etc.)	0	0	1	0	3	0	0	0	3	0	0	0	0	1	3	0	3	3	0	3	3	0	1	0	0	0	0	0	1	2
0000/09/03 00:09:00 pm GMT+6	Yes	Female	Above 13 Years	Small City/ Town	7-9 hours	Modest	Frequently	Modest	Undergraduate- First Year	Africa (e.g., Uganda, Nigeria, Gambia, Cameroon, Egypt etc.)	1	2	2	2	1	0	3	1	2	2	1	2	2	2	1	2	3	3	3	2	1	0	1	1	0	0	0	0	2	4
0000/09/03 00:01:03 pm GMT+6	Yes	Female	Above 13 Years	Small City/ Town	7-9 hours	Modest	Always	Modest	Undergraduate- First Year	Africa (e.g., Uganda, Nigeria, Gambia, Cameroon, Egypt etc.)	2	1	1	0	3	0	3	3	0	3	3	3	3	3	0	2	3	3	3	2	0	0	0	0	0	0	0	0	0	0
0000/09/03 00:02:32 pm GMT+6	Yes	Female	Between 10 to 13 Years	Small City/ Town	Below 7 hours	Modest	Frequently	High	Undergraduate- First Year	Africa (e.g., Uganda, Nigeria, Gambia, Cameroon, Egypt etc.)	1	1	1	1	1	0	1	1	0	1	1	1	1	1	1	0	1	1	1	1	0	0	0	0	0	0	0	0	0	0
0000/09/06 1:08:33 pm GMT+6	Yes	Female	Between 06 to 10 Years	Small City/ Town	7-9 hours	Modest	Sometimes	Modest	Undergraduate- First Year	Africa (e.g., Uganda, Nigeria, Gambia, Cameroon, Egypt etc.)	1	1	2	1	1	1	3	2	2	1	2	1	1	1	1	1	1	2	0	1	2	0	0	0	0	1	0	0	1	2
0000/09/08 6:39:06 pm GMT+6	Yes	Male	Between 06 to 10 Years	Village/ Rural area	7-9 hours	High	Frequently	Modest	Undergraduate- Fourth Year	Africa (e.g., Uganda, Nigeria, Gambia, Cameroon, Egypt etc.)	3	3	3	3	3	0	3	1	3	3	3	3	3	3	3	0	3	3	3	3	0	0	0	0	0	0	0	0	0	0
0000/09/08 9:17:06 pm GMT+6	Yes	Male	Between 00 to 03 Years	Small City/ Town	Below 7 hours	Low	Always	Low	Undergraduate- Second Year	South Asia (e.g., Bangladesh, Pakistan, Afganistan, Maldives etc.)	2	0	2	1	0	0	0	1	0	2	1	1	1	1	2	2	1	2	1	1	2	1	2	2	2	1	1	2	11	22
0000/09/08 9:20:17 pm GMT+6	Yes	Male	Between 00 to 03 Years	Small City/ Town	Below 7 hours	Modest	Always	Low	Undergraduate- Third Year	South East Asia (e.g., Malaysia, Indonesia, Brunei etc.)	0	2	1	2	0	2	1	0	2	1	3	0	3	1	1	0	1	2	3	0	1	0	1	0	0	3	1	0	5	10
0000/09/08 9:20:10 pm GMT+6	Yes	Male	Between 00 to 03 Years	Big City	Below 7 hours	Modest	Sometimes	Low	Undergraduate- Third Year	South Asia (e.g., Bangladesh, Pakistan, Afganistan, Maldives etc.)	0	0	3	0	0	0	0	0	0	0	0	0	0	0	0	0	0	0	0	0	0	0	0	0	0	0	0	0	0	0
0000/09/08 9:28:16 pm GMT+6	Yes	Male	Between 00 to 03 Years	Small City/ Town	Below 7 hours	High	Frequently	Low	Undergraduate- Second Year	South Asia (e.g., Bangladesh, Pakistan, Afganistan, Maldives etc.)	0	0	1	0	0	0	0	0	0	1	0	2	0	2	0	2	0	0	0	0	1	0	1	0	0	0	0	0	1	2
0000/09/08 9:33:30 pm GMT+6	Yes	Male	Between 00 to 03 Years	Village/ Rural area	7-9 hours	Modest	Frequently	Modest	Undergraduate- Second Year	Africa (e.g., Uganda, Nigeria, Gambia, Cameroon, Egypt etc.)	0	1	0	0	0	3	1	0	0	1	0	0	0	0	0	0	2	0	0	1	0	0	0	0	0	0	0	0	0	0
0000/09/08 9:38:08 pm GMT+6	Yes	Male	Between 06 to 10 Years	Village/ Rural area	7-9 hours	Modest	Always	Low	Undergraduate- Fourth Year	South Asia (e.g., Bangladesh, Pakistan, Afganistan, Maldives etc.)	1	0	2	0	0	2	0	0	1	1	0	1	1	1	1	0	1	0	1	0	1	1	1	0	0	1	2	1	6	12
0000/09/08 00:11:00 pm GMT+6	Yes	Female	Between 00 to 03 Years	Small City/ Town	Below 7 hours	Modest	Frequently	Modest	Undergraduate- Second Year	Africa (e.g., Uganda, Nigeria, Gambia, Cameroon, Egypt etc.)	0	0	1	1	2	0	0	0	0	1	1	2	1	1	2	0	0	0	2	0	0	1	1	0	1	0	1	0	4	8
0000/09/09 00:32:09 pm GMT+6	Yes	Male	Between 06 to 10 Years	Small City/ Town	7-9 hours	Modest	Always	Modest	Undergraduate- Fourth Year	South Asia (e.g., Bangladesh, Pakistan, Afganistan, Maldives etc.)	2	2	3	1	2	1	2	0	0	0	0	1	1	2	0	1	2	3	1	2	1	0	0	0	0	0	0	0	0	0
0000/00/00 00:02:00 pm GMT+6	Yes	Male	Below 00 Years	Big City	7-9 hours	Modest	Always	Modest	Undergraduate- First Year	South Asia (e.g., Bangladesh, Pakistan, Afganistan, Maldives etc.)	1	2	1	1	1	0	0	0	0	0	0	0	0	1	2	0	0	3	0	0	2	0	1	0	2	0	2	1	6	12
0000/00/00 00:07:09 pm GMT+6	Yes	Female	Below 00 Years	Big City	7-9 hours	Low	Always	Low	Undergraduate- First Year	South Asia (e.g., Bangladesh, Pakistan, Afganistan, Maldives etc.)	1	3	1	0	0	3	0	0	0	0	0	0	2	2	0	1	0	0	2	0	0	1	1	2	2	2	2	2	12	24
0000/00/00 00:09:08 pm GMT+6	Yes	Male	Below 00 Years	Big City	Above 9 hours	High	Always	Low	Undergraduate- First Year	South Asia (e.g., Bangladesh, Pakistan, Afganistan, Maldives etc.)	2	0	3	3	0	0	3	3	0	3	3	3	3	3	3	3	3	3	3	0	3	0	2	1	0	0	0	0	3	6
0000/00/00 00:06:17 pm GMT+6	Yes	Male	Below 00 Years	Village/ Rural area	Below 7 hours	High	Frequently	Modest	Undergraduate- First Year	South Asia (e.g., Bangladesh, Pakistan, Afganistan, Maldives etc.)	1	1	2	1	1	0	1	1	0	2	1	2	1	2	2	1	2	2	1	2	0	0	0	0	0	0	0	0	0	0
0000/00/00 00:00:22 pm GMT+6	Yes	Male	Between 00 to 03 Years	Big City	7-9 hours	Modest	Always	Low	Undergraduate- First Year	South Asia (e.g., Bangladesh, Pakistan, Afganistan, Maldives etc.)	0	0	0	0	0	2	2	2	1	2	0	0	2	2	0	1	0	1	1	0	2	1	3	1	3	1	3	3	15	30
0000/00/00 00:11:31 pm GMT+6	Yes	Male	Below 00 Years	Big City	Below 7 hours	Modest	Always	Modest	Undergraduate- First Year	South Asia (e.g., Bangladesh, Pakistan, Afganistan, Maldives etc.)	2	2	1	2	2	0	3	2	0	2	1	0	3	1	2	1	0	2	2	0	0	0	1	0	1	1	1	0	4	8
0000/00/00 00:20:00 pm GMT+6	Yes	Female	Below 00 Years	Big City	Below 7 hours	Modest	Frequently	Low	Undergraduate- First Year	South Asia (e.g., Bangladesh, Pakistan, Afganistan, Maldives etc.)	3	1	2	2	0	0	2	2	0	2	2	2	2	2	2	1	2	2	2	2	1	2	2	2	2	2	2	2	14	28
0000/00/00 00:38:02 pm GMT+6	Yes	Female	Below 00 Years	Small City/ Town	Below 7 hours	Modest	Always	Low	Undergraduate- First Year	South Asia (e.g., Bangladesh, Pakistan, Afganistan, Maldives etc.)	0	1	2	0	0	3	3	3	0	3	3	3	3	3	0	1	0	3	3	1	0	0	0	0	0	0	0	0	0	0
0000/00/00 0:03:06 pm GMT+6	Yes	Male	Between 00 to 03 Years	Big City	7-9 hours	Modest	Frequently	Low	Undergraduate- First Year	South Asia (e.g., Bangladesh, Pakistan, Afganistan, Maldives etc.)	0	1	0	0	1	2	3	1	1	1	2	1	2	2	2	0	2	2	1	0	0	2	2	2	2	2	0	2	12	24
0000/00/00 0:07:03 pm GMT+6	Yes	Male	Between 00 to 03 Years	Big City	Below 7 hours	Modest	Always	Low	Postgraduate	South Asia (e.g., Bangladesh, Pakistan, Afganistan, Maldives etc.)	1	2	2	3	1	0	3	1	1	3	2	2	3	0	3	0	2	3	1	2	0	0	0	0	0	0	0	0	0	0
0000/00/00 0:09:20 pm GMT+6	Yes	Female	Below 00 Years	Big City	7-9 hours	Modest	Always	Low	Undergraduate- First Year	South Asia (e.g., Bangladesh, Pakistan, Afganistan, Maldives etc.)	0	0	1	0	0	1	2	1	1	2	0	1	1	0	0	2	0	2	1	0	2	0	1	0	1	0	0	0	2	4
0000/00/00 0:02:27 pm GMT+6	Yes	Male	Below 00 Years	Small City/ Town	7-9 hours	Modest	Always	Low	Undergraduate- First Year	South Asia (e.g., Bangladesh, Pakistan, Afganistan, Maldives etc.)	2	0	2	0	0	0	2	0	1	0	0	0	0	2	0	1	0	2	0	1	0	1	1	0	1	0	2	0	5	10
0000/00/00 0:00:02 pm GMT+6	Yes	Male	Between 00 to 03 Years	Big City	Below 7 hours	Modest	Always	Low	Undergraduate- First Year	South Asia (e.g., Bangladesh, Pakistan, Afganistan, Maldives etc.)	0	0	0	1	1	1	2	0	0	1	0	3	1	3	0	2	0	0	0	0	2	0	0	0	1	0	2	0	3	6
0000/00/00 0:11:09 pm GMT+6	Yes	Female	Between 00 to 03 Years	Big City	Below 7 hours	Modest	Frequently	Low	Undergraduate- First Year	South Asia (e.g., Bangladesh, Pakistan, Afganistan, Maldives etc.)	0	0	0	0	0	0	0	0	2	2	0	0	2	0	0	1	3	0	0	0	2	2	2	2	2	2	2	2	14	28
0000/00/00 0:23:20 pm GMT+6	Yes	Female	Between 00 to 03 Years	Big City	7-9 hours	Low	Frequently	Low	Undergraduate- First Year	South Asia (e.g., Bangladesh, Pakistan, Afganistan, Maldives etc.)	1	0	2	1	0	0	2	2	1	3	2	1	2	2	2	0	2	3	2	1	0	0	1	1	1	0	1	0	4	8
0000/00/00 1:30:10 pm GMT+6	Yes	Male	Below 00 Years	Big City	7-9 hours	Modest	Always	Low	Undergraduate- First Year	South Asia (e.g., Bangladesh, Pakistan, Afganistan, Maldives etc.)	2	1	0	0	1	0	3	1	0	2	1	1	2	2	1	0	0	2	1	1	2	1	2	1	2	1	2	2	11	22
0000/00/00 2:31:10 pm GMT+6	Yes	Male	Below 00 Years	Small City/ Town	7-9 hours	High	Frequently	Modest	Undergraduate- First Year	South East Asia (e.g., Malaysia, Indonesia, Brunei etc.)	0	0	0	0	0	3	2	2	2	0	0	0	2	3	2	0	2	3	2	2	0	0	1	1	0	1	1	0	4	8
0000/00/00 00:00:02 pm GMT+6	Yes	Male	Below 00 Years	Big City	Below 7 hours	Modest	Always	Low	Undergraduate- First Year	South Asia (e.g., Bangladesh, Pakistan, Afganistan, Maldives etc.)	2	2	3	1	2	0	2	2	2	3	1	2	2	3	2	1	2	3	2	1	2	0	1	1	0	1	1	1	5	10
0000/00/00 00:10:17 pm GMT+6	Yes	Male	Between 00 to 03 Years	Big City	Below 7 hours	Low	Always	Modest	Undergraduate- First Year	South Asia (e.g., Bangladesh, Pakistan, Afganistan, Maldives etc.)	2	0	0	0	0	2	1	0	2	2	0	1	0	0	1	2	0	0	1	3	2	0	1	0	0	0	1	0	2	4
0000/00/00 3:11:00 pm GMT+6	Yes	Male	Between 00 to 03 Years	Big City	7-9 hours	High	Frequently	Low	Undergraduate- First Year	South Asia (e.g., Bangladesh, Pakistan, Afganistan, Maldives etc.)	2	0	0	0	2	1	3	1	0	2	1	0	2	3	0	0	0	1	0	0	2	0	3	2	1	2	3	0	11	22
0000/00/00 8:00:16 pm GMT+6	Yes	Male	Below 00 Years	Small City/ Town	Below 7 hours	Modest	Always	Modest	Undergraduate- First Year	South Asia (e.g., Bangladesh, Pakistan, Afganistan, Maldives etc.)	0	1	1	1	0	2	1	0	0	1	1	0	2	1	1	0	1	1	1	0	0	1	2	0	1	1	1	0	6	12
0000/00/00 8:01:03 pm GMT+6	Yes	Male	Below 00 Years	Small City/ Town	Below 7 hours	Modest	Always	Modest	Undergraduate- First Year	South Asia (e.g., Bangladesh, Pakistan, Afganistan, Maldives etc.)	0	1	1	1	0	2	1	0	0	1	1	0	2	1	1	0	1	1	1	0	0	1	2	0	1	1	1	0	6	12
0000/00/00 8:37:09 pm GMT+6	Yes	Female	Below 00 Years	Big City	Below 7 hours	Modest	Frequently	Modest	Undergraduate- First Year	South Asia (e.g., Bangladesh, Pakistan, Afganistan, Maldives etc.)	0	0	0	1	1	0	0	0	1	0	1	0	1	0	0	1	0	0	0	0	0	1	1	1	1	1	1	1	7	14
0000/00/00 00:03:01 pm GMT+6	Yes	Female	Between 00 to 03 Years	Big City	7-9 hours	Modest	Sometimes	Modest	Undergraduate- First Year	South Asia (e.g., Bangladesh, Pakistan, Afganistan, Maldives etc.)	2	2	2	2	0	0	1	1	0	2	2	2	2	2	3	0	2	2	2	2	0	0	0	0	0	0	0	0	0	0
0000/00/01 00:29:09 am GMT+6	Yes	Male	Between 10 to 13 Years	Big City	7-9 hours	Modest	Always	Modest	Postgraduate	South Asia (e.g., Bangladesh, Pakistan, Afganistan, Maldives etc.)	2	1	2	1	0	1	1	1	1	1	1	1	2	1	1	1	1	1	1	0	1	0	0	0	0	2	0	0	2	4
0000/00/02 1:30:18 am GMT+6	Yes	Male	Between 06 to 10 Years	Big City	Below 7 hours	Low	Always	Low	Postgraduate	South Asia (e.g., Bangladesh, Pakistan, Afganistan, Maldives etc.)	2	1	0	0	0	1	0	0	2	1	0	0	2	1	0	2	0	1	0	0	1	2	2	3	2	2	3	3	17	34
0000/00/08 00:06:19 am GMT+6	Yes	Male	Between 00 to 03 Years	Big City	Below 7 hours	Low	Always	Low	Undergraduate- Third Year	Africa (e.g., Uganda, Nigeria, Gambia, Cameroon, Egypt etc.)	1	0	3	0	1	0	0	0	0	3	1	0	3	1	3	0	3	1	0	0	0	0	1	0	0	0	0	0	1	2
0000/00/00 00:10:28 pm GMT+6	Yes	Male	Between 00 to 03 Years	Small City/ Town	Below 7 hours	Low	Always	High	Postgraduate	Africa (e.g., Uganda, Nigeria, Gambia, Cameroon, Egypt etc.)	3	2	3	1	2	0	0	1	2	3	2	1	2	1	2	0	0	2	2	2	1	0	0	0	0	0	0	0	0	0
0000/00/01 0:30:33 am GMT+6	Yes	Female	Between 06 to 10 Years	Small City/ Town	Below 7 hours	High	Always	High	Postgraduate	Africa (e.g., Uganda, Nigeria, Gambia, Cameroon, Egypt etc.)	3	1	3	3	3	0	3	1	2	1	1	2	1	2	3	0	2	2	3	2	0	0	0	0	0	0	0	0	0	0
0000/00/01 7:23:20 pm GMT+6	Yes	Male	Between 10 to 13 Years	Big City	Below 7 hours	Low	Always	Modest	Postgraduate	South Asia (e.g., Bangladesh, Pakistan, Afganistan, Maldives etc.)	1	0	2	3	1	0	0	0	1	1	0	2	1	1	1	0	0	2	0	2	0	0	0	0	0	0	0	0	0	0
0000/00/01 00:00:00 pm GMT+6	Yes	Female	Between 00 to 03 Years	Small City/ Town	7-9 hours	Modest	Always	Low	Undergraduate- First Year	South Asia (e.g., Bangladesh, Pakistan, Afganistan, Maldives etc.)	1	2	0	0	2	0	0	0	2	3	0	0	1	2	1	1	0	2	0	0	0	0	2	1	1	2	0	0	6	12
0000/00/01 00:00:38 pm GMT+6	Yes	Male	Between 00 to 03 Years	Big City	7-9 hours	Modest	Sometimes	Modest	Undergraduate- First Year	South Asia (e.g., Bangladesh, Pakistan, Afganistan, Maldives etc.)	1	2	3	2	3	0	2	0	2	3	2	2	2	3	1	1	1	3	2	3	0	2	3	3	2	2	2	3	17	34
0000/00/01 00:07:38 pm GMT+6	Yes	Male	Between 00 to 03 Years	Small City/ Town	7-9 hours	Modest	Frequently	Low	Undergraduate- First Year	South Asia (e.g., Bangladesh, Pakistan, Afganistan, Maldives etc.)	0	0	1	1	0	0	1	0	1	1	0	0	1	0	0	1	0	1	0	3	1	1	0	0	0	1	0	0	2	4
0000/00/01 00:08:03 pm GMT+6	Yes	Female	Below 00 Years	Small City/ Town	7-9 hours	Modest	Frequently	Modest	Undergraduate- First Year	South Asia (e.g., Bangladesh, Pakistan, Afganistan, Maldives etc.)	0	0	2	2	2	0	1	0	0	0	1	0	1	0	0	0	0	1	0	0	0	0	0	0	0	0	2	0	2	4
0000/00/01 00:01:06 pm GMT+6	Yes	Male	Below 00 Years	Big City	7-9 hours	Modest	Frequently	Low	Undergraduate- First Year	South Asia (e.g., Bangladesh, Pakistan, Afganistan, Maldives etc.)	1	2	2	2	1	0	2	0	1	1	1	2	1	1	2	0	1	2	1	2	0	0	0	0	0	0	0	0	0	0
0000/00/01 00:02:02 pm GMT+6	Yes	Male	Between 06 to 10 Years	Big City	7-9 hours	Modest	Always	Modest	Postgraduate	South Asia (e.g., Bangladesh, Pakistan, Afganistan, Maldives etc.)	2	0	1	2	3	0	2	2	1	1	1	2	3	2	0	0	3	3	1	0	0	0	0	0	0	0	0	0	0	0
0000/00/01 00:03:30 pm GMT+6	Yes	Male	Between 00 to 03 Years	Big City	Below 7 hours	Modest	Frequently	Modest	Undergraduate- First Year	South Asia (e.g., Bangladesh, Pakistan, Afganistan, Maldives etc.)	1	0	1	0	0	1	0	1	1	0	0	0	1	0	0	0	0	0	0	1	1	0	0	0	0	1	0	1	2	4
0000/00/01 00:20:30 pm GMT+6	Yes	Male	Between 00 to 03 Years	Small City/ Town	Below 7 hours	Modest	Frequently	Modest	Undergraduate- First Year	South Asia (e.g., Bangladesh, Pakistan, Afganistan, Maldives etc.)	0	2	0	0	2	3	0	0	2	2	0	0	0	0	0	1	0	1	2	1	0	0	1	0	0	0	0	0	1	2
0000/00/01 00:30:07 pm GMT+6	Yes	Female	Between 00 to 03 Years	Small City/ Town	7-9 hours	Modest	Frequently	Modest	Undergraduate- First Year	South Asia (e.g., Bangladesh, Pakistan, Afganistan, Maldives etc.)	1	0	2	2	1	0	1	0	3	2	1	0	3	0	3	0	3	2	2	3	0	0	2	2	2	2	0	0	8	16
0000/00/02 00:02:22 am GMT+6	Yes	Female	Between 00 to 03 Years	Big City	Below 7 hours	Modest	Always	Modest	Undergraduate- Fourth Year	South Asia (e.g., Bangladesh, Pakistan, Afganistan, Maldives etc.)	0	1	1	1	1	0	0	1	1	0	1	0	1	0	0	1	0	1	0	1	0	0	1	0	1	0	1	0	3	6
0000/00/06 6:20:00 pm GMT+6	Yes	Male	Between 00 to 03 Years	Big City	7-9 hours	Modest	Frequently	Modest	Undergraduate- Fourth Year	South Asia (e.g., Bangladesh, Pakistan, Afganistan, Maldives etc.)	1	0	0	0	0	1	0	0	1	0	0	1	0	0	0	1	0	0	1	0	0	3	2	1	1	3	2	2	14	28
0000/00/06 00:12:06 pm GMT+6	Yes	Female	Between 00 to 03 Years	Big City	7-9 hours	Low	Always	Modest	Undergraduate- Fourth Year	South Asia (e.g., Bangladesh, Pakistan, Afganistan, Maldives etc.)	0	2	0	1	1	2	0	1	0	1	0	1	0	1	0	0	1	1	1	0	1	0	0	0	0	0	0	0	0	0
0000/00/07 00:33:08 am GMT+6	Yes	Female	Between 00 to 03 Years	Small City/ Town	Above 9 hours	High	Frequently	Low	Undergraduate- Fourth Year	South Asia (e.g., Bangladesh, Pakistan, Afganistan, Maldives etc.)	2	0	1	0	0	1	1	0	2	0	0	0	0	0	1	1	0	0	0	0	2	1	1	1	1	1	1	1	7	14
0000/00/07 0:31:00 pm GMT+6	Yes	Female	Between 00 to 03 Years	Big City	7-9 hours	High	Always	High	Undergraduate- Fourth Year	South Asia (e.g., Bangladesh, Pakistan, Afganistan, Maldives etc.)	1	1	2	2	2	0	1	1	2	1	1	1	1	1	3	0	3	3	2	0	0	0	0	0	0	0	0	0	0	0
0000/00/07 1:18:36 pm GMT+6	Yes	Female	Between 00 to 03 Years	Big City	Above 9 hours	Modest	Always	Low	Undergraduate- Fourth Year	South Asia (e.g., Bangladesh, Pakistan, Afganistan, Maldives etc.)	2	0	2	1	1	1	0	0	3	1	0	0	0	1	2	2	0	1	0	0	0	3	3	3	3	3	3	3	21	42
0000/00/07 00:00:08 pm GMT+6	Yes	Male	Between 00 to 03 Years	Small City/ Town	Below 7 hours	Modest	Frequently	Modest	Undergraduate- Fourth Year	South Asia (e.g., Bangladesh, Pakistan, Afganistan, Maldives etc.)	2	1	3	2	0	0	2	0	0	2	0	0	2	1	1	2	2	2	1	1	1	0	0	0	0	0	0	0	0	0
0000/00/08 2:13:20 pm GMT+6	Yes	Male	Between 00 to 03 Years	Big City	7-9 hours	Modest	Always	Low	Undergraduate- Third Year	South Asia (e.g., Bangladesh, Pakistan, Afganistan, Maldives etc.)	2	1	3	2	2	0	3	3	0	3	3	3	3	2	3	0	1	3	2	2	0	0	0	0	0	0	2	0	2	4
0000/00/09 00:10:10 am GMT+6	Yes	Male	Between 06 to 10 Years	Big City	Below 7 hours	Low	Frequently	Low	Postgraduate	Africa (e.g., Uganda, Nigeria, Gambia, Cameroon, Egypt etc.)	0	2	3	2	3	1	0	0	3	0	0	1	0	1	3	2	0	0	0	3	0	3	3	3	3	3	3	3	21	42
0000/00/09 00:17:36 am GMT+6	Yes	Male	Between 06 to 10 Years	Big City	Below 7 hours	Low	Frequently	Low	Postgraduate	South Asia (e.g., Bangladesh, Pakistan, Afganistan, Maldives etc.)	1	2	2	1	2	1	2	3	0	1	2	0	2	3	1	2	1	1	1	0	2	1	1	0	0	0	0	1	3	6
0000/00/09 0:38:07 am GMT+6	Yes	Female	Between 00 to 03 Years	Big City	Below 7 hours	Modest	Frequently	Modest	Undergraduate- Fourth Year	South Asia (e.g., Bangladesh, Pakistan, Afganistan, Maldives etc.)	1	1	2	2	2	1	1	1	2	2	1	1	1	1	1	0	1	0	1	0	0	0	0	1	0	2	0	0	3	6
0000/00/10 1:30:17 pm GMT+6	Yes	Male	Between 06 to 10 Years	Big City	Below 7 hours	Low	Frequently	Modest	Postgraduate	South Asia (e.g., Bangladesh, Pakistan, Afganistan, Maldives etc.)	1	2	3	1	1	0	2	2	1	2	1	0	0	1	1	0	1	2	0	2	0	0	2	0	1	1	0	0	4	8
0000/00/10 1:32:02 pm GMT+6	Yes	Male	Between 00 to 03 Years	Big City	Below 7 hours	Modest	Frequently	Modest	Postgraduate	South Asia (e.g., Bangladesh, Pakistan, Afganistan, Maldives etc.)	2	1	2	0	1	0	0	0	0	0	0	0	1	2	0	0	2	1	0	0	0	0	0	0	0	0	0	0	0	0
0000/00/10 2:00:16 pm GMT+6	Yes	Male	Between 00 to 03 Years	Big City	7-9 hours	Modest	Always	Modest	Postgraduate	South Asia (e.g., Bangladesh, Pakistan, Afganistan, Maldives etc.)	3	3	3	3	2	2	3	1	2	3	1	2	2	3	2	0	0	1	0	1	0	0	0	0	0	0	0	0	0	0
0000/00/10 2:01:31 pm GMT+6	Yes	Male	Between 00 to 03 Years	Big City	Below 7 hours	Modest	Always	High	Postgraduate	South Asia (e.g., Bangladesh, Pakistan, Afganistan, Maldives etc.)	1	1	1	0	0	2	2	1	3	3	2	0	2	1	2	1	0	2	1	0	3	1	1	1	1	1	2	0	7	14
0000/00/10 3:08:07 pm GMT+6	Yes	Female	Between 00 to 03 Years	Small City/ Town	7-9 hours	High	Frequently	High	Postgraduate	South Asia (e.g., Bangladesh, Pakistan, Afganistan, Maldives etc.)	1	0	2	1	2	0	0	0	2	0	0	0	2	0	2	0	2	2	0	2	0	0	2	0	0	0	0	0	2	4
0000/00/10 6:20:00 pm GMT+6	Yes	Male	Between 00 to 03 Years	Big City	7-9 hours	Low	Frequently	Modest	Postgraduate	South Asia (e.g., Bangladesh, Pakistan, Afganistan, Maldives etc.)	2	0	1	0	0	0	0	0	1	1	0	1	1	0	2	0	0	1	0	1	0	1	3	2	1	1	1	0	9	18
0000/00/10 00:10:29 pm GMT+6	Yes	Female	Between 00 to 03 Years	Big City	Above 9 hours	Modest	Always	Modest	Postgraduate	South Asia (e.g., Bangladesh, Pakistan, Afganistan, Maldives etc.)	1	0	1	0	0	0	0	0	2	0	0	1	2	0	1	2	0	1	0	2	2	0	1	1	1	1	3	3	10	20
0000/00/10 00:18:38 pm GMT+6	Yes	Male	Between 10 to 13 Years	Small City/ Town	7-9 hours	Modest	Frequently	High	Postgraduate	South Asia (e.g., Bangladesh, Pakistan, Afganistan, Maldives etc.)	3	1	3	2	1	1	0	0	1	0	0	0	0	0	2	0	0	1	0	3	1	0	0	0	0	0	0	1	1	2
0000/00/10 9:00:10 pm GMT+6	Yes	Male	Above 13 Years	Small City/ Town	Below 7 hours	Modest	Frequently	Modest	Postgraduate	South Asia (e.g., Bangladesh, Pakistan, Afganistan, Maldives etc.)	3	2	3	2	2	0	2	2	1	1	0	1	2	2	2	2	3	3	1	3	0	0	0	0	1	0	0	0	1	2
0000/00/00 00:27:00 am GMT+6	Yes	Male	Between 10 to 13 Years	Big City	Below 7 hours	Low	Always	Low	Postgraduate	Africa (e.g., Uganda, Nigeria, Gambia, Cameroon, Egypt etc.)	2	2	2	1	2	1	1	2	2	0	0	0	0	1	2	0	2	2	0	2	0	0	0	1	2	2	2	1	8	16
0000/00/00 3:28:10 am GMT+6	Yes	Male	Between 06 to 10 Years	Small City/ Town	7-9 hours	Modest	Always	High	Postgraduate	South East Asia (e.g., Malaysia, Indonesia, Brunei etc.)	3	3	3	3	3	0	3	3	1	3	3	3	3	3	1	0	1	1	1	1	0	0	0	0	0	0	0	0	0	0
0000/00/00 7:07:01 am GMT+6	Yes	Female	Between 10 to 13 Years	Big City	7-9 hours	Modest	Frequently	Modest	Postgraduate	Africa (e.g., Uganda, Nigeria, Gambia, Cameroon, Egypt etc.)	3	3	3	3	3	3	1	0	1	0	0	0	0	0	1	0	0	0	1	0	0	0	0	0	0	0	0	0	0	0
0000/00/00 00:00:33 pm GMT+6	Yes	Female	Above 13 Years	Big City	Below 7 hours	Low	Always	Modest	Postgraduate	South Asia (e.g., Bangladesh, Pakistan, Afganistan, Maldives etc.)	3	0	3	3	2	0	2	3	2	1	1	2	2	2	2	0	0	3	1	3	0	0	0	0	0	0	0	0	0	0
0000/00/00 00:09:31 pm GMT+6	Yes	Male	Between 00 to 03 Years	Big City	7-9 hours	High	Always	Modest	Undergraduate- Second Year	South Asia (e.g., Bangladesh, Pakistan, Afganistan, Maldives etc.)	1	0	0	0	0	1	1	0	0	1	0	1	1	1	0	1	0	1	0	1	0	0	2	0	0	1	1	0	4	8
0000/00/00 00:10:16 pm GMT+6	Yes	Female	Between 00 to 03 Years	Small City/ Town	Below 7 hours	Low	Always	Low	Undergraduate- Second Year	South Asia (e.g., Bangladesh, Pakistan, Afganistan, Maldives etc.)	1	1	2	2	3	3	3	0	3	2	2	2	3	2	3	0	3	2	1	0	2	0	1	1	0	0	1	0	3	6
0000/00/00 0:03:18 pm GMT+6	Yes	Male	Between 00 to 03 Years	Big City	7-9 hours	Modest	Always	Low	Undergraduate- Second Year	South Asia (e.g., Bangladesh, Pakistan, Afganistan, Maldives etc.)	1	0	3	1	1	0	2	0	2	1	0	0	2	2	3	0	3	3	0	3	0	1	1	0	1	1	3	3	10	20
0000/00/00 0:10:03 pm GMT+6	Yes	Male	Between 00 to 03 Years	Big City	Below 7 hours	Modest	Frequently	Low	Undergraduate- Second Year	South Asia (e.g., Bangladesh, Pakistan, Afganistan, Maldives etc.)	0	0	0	0	0	2	1	0	1	0	0	0	1	1	1	0	1	2	1	0	0	2	3	1	2	1	1	0	10	20
0000/00/00 0:27:23 pm GMT+6	Yes	Male	Between 00 to 03 Years	Big City	7-9 hours	High	Always	Low	Undergraduate- Second Year	South Asia (e.g., Bangladesh, Pakistan, Afganistan, Maldives etc.)	3	0	2	1	1	0	3	2	0	3	2	2	2	3	0	0	1	1	0	0	0	0	3	3	1	2	3	0	12	24
0000/00/00 0:00:38 pm GMT+6	Yes	Female	Between 00 to 03 Years	Big City	7-9 hours	Modest	Always	Low	Undergraduate- Second Year	South Asia (e.g., Bangladesh, Pakistan, Afganistan, Maldives etc.)	0	0	0	0	0	2	1	2	0	2	1	0	2	2	1	0	1	2	0	1	0	2	2	2	2	2	2	2	14	28
0000/00/00 1:01:10 pm GMT+6	Yes	Female	Between 00 to 03 Years	Big City	Below 7 hours	Low	Always	Low	Undergraduate- Second Year	South Asia (e.g., Bangladesh, Pakistan, Afganistan, Maldives etc.)	1	0	0	0	0	0	1	0	1	0	0	0	1	1	0	1	0	1	0	0	0	1	3	2	2	3	3	3	17	34
0000/00/00 2:00:02 pm GMT+6	Yes	Female	Between 00 to 03 Years	Small City/ Town	Below 7 hours	High	Frequently	Low	Undergraduate- Second Year	South Asia (e.g., Bangladesh, Pakistan, Afganistan, Maldives etc.)	2	0	2	0	0	0	1	0	3	1	0	0	1	1	1	1	0	1	0	0	0	0	1	0	1	0	1	0	3	6
0000/00/00 7:10:07 pm GMT+6	Yes	Female	Between 00 to 03 Years	Big City	Above 9 hours	Low	Always	Modest	Undergraduate- Second Year	South Asia (e.g., Bangladesh, Pakistan, Afganistan, Maldives etc.)	1	1	0	0	0	0	3	2	0	1	1	0	1	2	2	0	1	2	1	1	0	1	2	0	2	0	3	0	8	16
0000/00/00 00:01:02 pm GMT+6	Yes	Female	Between 00 to 03 Years	Big City	Below 7 hours	Low	Frequently	Modest	Undergraduate- Second Year	South Asia (e.g., Bangladesh, Pakistan, Afganistan, Maldives etc.)	1	1	2	1	0	1	1	0	2	0	0	0	0	1	1	0	1	1	0	0	0	1	3	1	1	2	3	3	14	28
0000/00/00 00:33:29 pm GMT+6	Yes	Male	Between 00 to 03 Years	Big City	Below 7 hours	Modest	Always	Modest	Undergraduate- Second Year	South Asia (e.g., Bangladesh, Pakistan, Afganistan, Maldives etc.)	0	1	1	0	0	1	0	0	2	1	0	0	1	0	0	2	0	2	0	0	3	2	2	2	2	2	3	0	13	26
0000/00/00 1:20:20 pm GMT+6	Yes	Male	Between 00 to 03 Years	Small City/ Town	Below 7 hours	Low	Always	Low	Undergraduate- Second Year	South Asia (e.g., Bangladesh, Pakistan, Afganistan, Maldives etc.)	3	0	2	2	1	3	3	0	1	2	2	2	1	3	0	3	0	2	2	0	3	2	3	3	3	3	3	3	20	40
0000/00/01 6:07:39 am GMT+6	Yes	Male	Below 00 Years	Big City	Below 7 hours	Low	Always	Modest	Undergraduate- Third Year	Africa (e.g., Uganda, Nigeria, Gambia, Cameroon, Egypt etc.)	1	1	1	1	0	0	1	0	0	1	1	1	1	1	3	2	2	3	3	0	0	0	0	0	0	0	0	0	0	0
0000/00/01 00:18:20 am GMT+6	Yes	Male	Between 00 to 03 Years	Small City/ Town	Below 7 hours	Modest	Sometimes	Modest	Undergraduate- Second Year	South Asia (e.g., Bangladesh, Pakistan, Afganistan, Maldives etc.)	0	0	0	0	0	0	0	0	0	0	0	0	0	0	0	0	0	0	0	0	0	0	0	0	0	1	0	0	1	2
0000/00/01 00:18:38 am GMT+6	Yes	Male	Between 00 to 03 Years	Small City/ Town	7-9 hours	Modest	Frequently	Modest	Undergraduate- Second Year	South Asia (e.g., Bangladesh, Pakistan, Afganistan, Maldives etc.)	1	0	2	1	0	1	0	0	3	0	0	0	2	0	1	2	0	1	0	0	1	1	1	2	2	3	1	3	13	26
0000/00/01 00:20:19 am GMT+6	Yes	Male	Between 00 to 03 Years	Big City	7-9 hours	High	Always	Low	Undergraduate- Second Year	South Asia (e.g., Bangladesh, Pakistan, Afganistan, Maldives etc.)	2	0	0	1	1	0	1	2	1	0	0	0	1	2	2	0	2	3	1	0	0	1	2	1	0	3	0	0	7	14
0000/00/01 00:20:20 am GMT+6	Yes	Female	Between 00 to 03 Years	Big City	Below 7 hours	Low	Frequently	Low	Undergraduate- Second Year	South Asia (e.g., Bangladesh, Pakistan, Afganistan, Maldives etc.)	0	1	1	0	0	1	1	0	1	1	0	0	1	0	1	3	0	1	0	1	1	1	3	2	3	3	3	0	15	30
0000/00/01 00:21:12 am GMT+6	Yes	Male	Between 00 to 03 Years	Big City	7-9 hours	Low	Frequently	Low	Undergraduate- Second Year	South Asia (e.g., Bangladesh, Pakistan, Afganistan, Maldives etc.)	1	0	2	0	0	0	1	0	0	0	1	0	2	1	0	0	1	1	1	2	2	1	2	2	2	2	3	3	15	30
0000/00/01 00:22:30 am GMT+6	Yes	Female	Between 00 to 03 Years	Small City/ Town	7-9 hours	Low	Always	Modest	Undergraduate- Second Year	South Asia (e.g., Bangladesh, Pakistan, Afganistan, Maldives etc.)	0	0	2	0	0	0	1	0	0	0	0	0	0	0	0	3	1	1	0	1	0	2	2	2	2	2	2	2	14	28
0000/00/01 00:26:09 am GMT+6	Yes	Male	Between 00 to 03 Years	Big City	7-9 hours	Modest	Frequently	Modest	Undergraduate- Second Year	South Asia (e.g., Bangladesh, Pakistan, Afganistan, Maldives etc.)	2	1	1	2	1	1	0	0	2	2	2	1	1	2	0	1	1	0	3	3	2	1	0	0	1	0	0	1	3	6
0000/00/01 00:26:07 am GMT+6	Yes	Male	Between 00 to 03 Years	Big City	7-9 hours	Modest	Always	Modest	Undergraduate- Second Year	South East Asia (e.g., Malaysia, Indonesia, Brunei etc.)	0	0	1	0	0	2	0	0	3	0	0	0	1	0	0	1	1	1	0	1	2	1	2	1	1	2	3	0	10	20
0000/00/01 00:28:38 am GMT+6	Yes	Male	Between 00 to 03 Years	Big City	7-9 hours	Modest	Always	Low	Undergraduate- Second Year	South Asia (e.g., Bangladesh, Pakistan, Afganistan, Maldives etc.)	2	1	1	0	0	0	1	0	2	1	1	1	2	1	0	1	0	2	1	2	1	0	0	0	0	0	0	0	0	0
0000/00/01 00:30:03 am GMT+6	Yes	Female	Between 00 to 03 Years	Big City	7-9 hours	Low	Always	High	Undergraduate- Second Year	South Asia (e.g., Bangladesh, Pakistan, Afganistan, Maldives etc.)	3	2	3	3	3	0	1	0	0	0	0	0	2	2	1	0	2	3	1	1	0	1	2	2	2	1	0	3	11	22
0000/00/01 00:30:19 am GMT+6	Yes	Male	Between 00 to 03 Years	Big City	Below 7 hours	Low	Frequently	Low	Undergraduate- Second Year	Africa (e.g., Uganda, Nigeria, Gambia, Cameroon, Egypt etc.)	2	1	3	1	1	3	1	0	0	1	0	1	1	1	1	0	1	1	0	0	0	0	2	0	3	2	2	3	12	24
0000/00/01 00:32:18 am GMT+6	Yes	Male	Between 00 to 03 Years	Big City	Below 7 hours	Low	Always	Low	Undergraduate- Second Year	South Asia (e.g., Bangladesh, Pakistan, Afganistan, Maldives etc.)	2	0	1	1	0	2	1	0	2	1	0	1	0	1	2	3	0	2	0	0	3	2	2	3	2	2	2	3	16	32
0000/00/01 00:07:26 pm GMT+6	Yes	Male	Between 00 to 03 Years	Big City	Above 9 hours	Modest	Always	Low	Undergraduate- Second Year	South Asia (e.g., Bangladesh, Pakistan, Afganistan, Maldives etc.)	1	0	0	0	0	0	1	0	1	0	0	0	0	0	1	1	0	1	0	0	0	1	2	0	2	0	1	0	6	12
0000/00/01 00:08:38 pm GMT+6	Yes	Female	Between 00 to 03 Years	Big City	7-9 hours	Modest	Always	Modest	Undergraduate- Second Year	South Asia (e.g., Bangladesh, Pakistan, Afganistan, Maldives etc.)	3	2	2	2	1	0	1	2	0	1	0	0	3	3	1	2	1	3	1	0	0	3	3	2	3	3	3	3	20	40
0000/00/01 0:08:11 pm GMT+6	Yes	Male	Between 00 to 03 Years	Big City	Below 7 hours	Modest	Frequently	Low	Undergraduate- Second Year	South Asia (e.g., Bangladesh, Pakistan, Afganistan, Maldives etc.)	0	2	1	0	2	3	0	0	2	0	0	0	2	0	3	2	0	2	0	1	3	2	2	2	3	2	1	0	12	24
0000/00/01 0:00:31 pm GMT+6	Yes	Male	Between 00 to 03 Years	Small City/ Town	Below 7 hours	Low	Always	Modest	Undergraduate- Second Year	South Asia (e.g., Bangladesh, Pakistan, Afganistan, Maldives etc.)	0	1	2	0	0	2	1	0	3	1	1	0	0	1	0	3	0	2	0	0	2	3	3	3	3	3	3	3	21	42
0000/00/06 3:16:00 pm GMT+6	Yes	Female	Between 00 to 03 Years	Small City/ Town	Below 7 hours	Modest	Always	Modest	Undergraduate- Third Year	Africa (e.g., Uganda, Nigeria, Gambia, Cameroon, Egypt etc.)	0	0	0	1	0	0	0	1	0	0	1	1	0	0	1	1	0	0	0	0	1	0	1	0	0	0	1	0	2	4
0000/00/08 00:00:06 pm GMT+6	Yes	Male	Between 06 to 10 Years	Big City	7-9 hours	High	Frequently	Modest	Postgraduate	South Asia (e.g., Bangladesh, Pakistan, Afganistan, Maldives etc.)	1	0	1	0	2	0	0	0	1	1	0	0	2	2	1	0	0	1	0	0	0	0	0	0	0	0	0	0	0	0
